# Supplementary material for: Tracking the Distribution and Burst of Nuclear Mitochondrial DNA Sequences (NUMTs) in Fig Wasp Genomes
Source: Insects. 2020 Oct 7;11(10):680. doi: 10.3390/insects11100680 (PMC7600805; doi:10.3390/insects11100680)
Supplement: Supplementary file 1 [file insects-11-00680-s001.zip]

Archive with 4 entries (4 files):
- Manuscript.docx
- __MACOSX/._Manuscript.docx
- supplementary material.xlsx
- __MACOSX/._supplementary material.xlsx
