# Supplementary material for: Tracking the Distribution and Burst of Nuclear Mitochondrial DNA Sequences (NUMTs) in Fig Wasp Genomes
Source: Insects. 2020 Oct 7;11(10):680. doi: 10.3390/insects11100680 (PMC7600805; doi:10.3390/insects11100680)
Supplement: Supplementary file 1 [file insects-11-00680-s001.zip › supplementary material.xlsx]

## Sheet: numt annotions
Supplementary material: Numt annotations
			Position on scaffolds		Position on mtDNA
Species	Numts (progressive number）	Scaffolds	Start	End	Start	End	Identity (%) (numt vs mtDNA)	Length (bp)	"Duplicate type" numts or not	"Complex numts" or not
D. vasculosae	1	scaffold33	688014	688657	7898	8633	63.467	643	No	No
	2	scaffold1	28876907	28877993	9279	10385	64.248	1086	No	Yes
	3	scaffold19	45472	46553	7970	9135	65.177	1081	No	Yes
	4	scaffold19	604302	604874	3693	4280	65.289	572	No	Yes
	5	scaffold10	123033	123327	6785	7080	65.667	294	No	No
	6	scaffold4	5755463	5755053	1605	2012	66.129	410	No	No
	7	scaffold4	14362301	14361610	7294	8040	66.14	691	No	No
	8	scaffold34	1270175	1269827	8033	8416	66.406	348	No	No
	9	scaffold13	1092810	1092095	1	785	66.46	715	No	No
	10	scaffold43	660272	661137	5130	5873	66.781	865	No	Yes
	11	scaffold29	1713557	1712989	12174	12771	66.887	568	No	No
	12	scaffold24	360220	359982	14474	14728	66.923	238	No	No
	13	scaffold16	4351208	4351001	7461	7720	67.05	207	No	No
	14	scaffold24	1670730	1670307	371	791	67.188	423	No	No
	15	scaffold3	13025116	13026556	10397	11867	67.197	1440	No	Yes
	16	scaffold17	2002513	2002787	1702	1955	67.5	274	No	No
	17	scaffold40	750691	750939	11863	12152	67.577	248	No	No
	18	scaffold4	18294351	18294626	14673	14939	67.845	275	No	No
	19	scaffold26	1653725	1653494	1742	1972	68.033	231	No	No
	20	scaffold19	46892	47363	9730	10226	68.064	471	No	Yes
	21	scaffold2	1927607	1927818	2589	2807	68.161	211	No	No
	22	scaffold36	346158	345894	1552	1800	68.248	264	No	No
	23	scaffold44	12883	12351	5310	5849	68.262	532	No	Yes
	24	scaffold4	18136785	18137076	1080	1371	68.301	291	No	No
	25	scaffold31	2432336	2432612	5685	5963	68.367	276	No	No
	26	scaffold3	16298751	16298986	1550	1810	68.401	235	No	No
	27	scaffold40	171730	171971	1566	1802	68.504	241	No	No
	28	scaffold13	2559674	2558100	11982	13626	68.537	1574	No	No
	29	scaffold24	348765	348523	5657	5895	68.627	242	No	No
	30	scaffold29	2556812	2557673	6396	7282	68.627	861	No	No
	31	scaffold29	724089	724345	1705	1949	68.657	256	No	No
	32	scaffold34	263916	264663	1614	2429	68.69	747	No	Yes
	33	scaffold1	17063802	17063358	13802	14266	68.71	444	No	No
	34	scaffold1	28873084	28872866	4820	5061	68.724	218	No	Yes
	35	scaffold29	2546490	2547242	1853	2655	68.796	752	No	No
	36	scaffold14	18024	17823	5153	5360	68.837	201	No	No
	37	scaffold18	1844200	1844014	8706	8891	68.878	186	No	No
	38	scaffold13	1091409	1091099	14142	14433	68.987	310	No	No
	39	scaffold34	1269827	1269538	8523	8829	69.055	289	No	No
	40	scaffold1	28879367	28880067	13992	14708	69.118	700	No	Yes
	41	scaffold33	1567249	1569228	11834	13763	69.29	1979	No	No
	42	scaffold2	20353689	20354470	242	1068	69.302	781	No	No
	43	scaffold8	4887003	4887143	1536	1695	69.325	140	No	No
	44	scaffold12	414030	414195	5706	5869	69.412	165	No	No
	45	scaffold13	3004762	3006396	11837	13585	69.418	1634	No	No
	46	scaffold20	2307912	2307703	554	763	69.444	209	No	No
	47	scaffold24	361888	362092	5665	5867	69.444	204	No	No
	48	scaffold31	1788443	1788580	12608	12747	69.504	137	No	No
	49	scaffold7	10874771	10874935	5131	5294	69.54	164	No	No
	50	scaffold9	3334792	3336516	13682	15559	69.561	1724	No	No
	51	scaffold3	2960407	2960157	9179	9416	69.582	250	No	No
	52	scaffold25	3253743	3254360	13780	14387	69.688	617	No	No
	53	scaffold29	2825992	2826308	12712	13036	69.697	316	No	No
	54	scaffold1	28878700	28878965	11570	11828	69.708	265	No	Yes
	55	scaffold19	350648	350472	2601	2777	69.73	176	No	No
	56	scaffold1	24525976	24525744	1556	1788	69.758	232	No	No
	57	scaffold2	1459204	1460925	12150	13841	69.881	1721	No	No
	58	scaffold10	1723866	1722712	3645	4870	69.904	1154	No	Yes
	59	scaffold26	3207760	3209622	11824	13749	69.934	1862	No	No
	60	scaffold26	3046088	3045862	11334	11572	69.959	226	No	Yes
	61	scaffold34	264361	264508	5714	5870	70	147	No	Yes
	62	scaffold49	57832	58015	5712	5882	70.053	183	No	No
	63	scaffold1	6130444	6130265	2588	2778	70.103	179	No	No
	64	scaffold44	402376	403181	11863	12762	70.22	805	No	No
	65	scaffold5	7398393	7398189	5638	5848	70.354	204	No	No
	66	scaffold10	1722155	1721171	7364	8460	70.36	984	No	Yes
	67	scaffold40	751019	751800	12820	13627	70.366	781	No	No
	68	scaffold24	2115124	2114964	3698	3830	70.37	160	No	Yes
	69	scaffold16	1136481	1136657	5718	5897	70.37	176	No	No
	70	scaffold1	13121249	13121378	12367	12496	70.37	129	No	No
	71	scaffold34	267252	266229	11860	12932	70.417	1023	No	No
	72	scaffold3	13024028	13025041	9185	10224	70.472	1013	No	Yes
	73	scaffold25	1399141	1398920	3250	3474	70.485	221	No	No
	74	scaffold3	13021483	13022035	2143	2686	70.517	552	No	Yes
	75	scaffold17	1999559	1999407	15042	15211	70.52	152	No	No
	76	scaffold12	1340076	1341164	10453	11586	70.563	1088	No	Yes
	77	scaffold24	2114667	2114329	3750	4084	70.69	338	No	Yes
	78	scaffold2	16809152	16809343	10294	10487	70.707	191	No	No
	79	scaffold26	3046556	3046142	9106	9516	70.726	414	No	Yes
	80	scaffold2	16808867	16809073	9894	10105	70.755	206	No	No
	81	scaffold1	7776154	7776034	6588	6716	70.769	120	No	No
	82	scaffold5	16199106	16198952	1365	1515	70.807	154	No	No
	83	scaffold19	3248305	3248463	5086	5244	70.833	158	No	No
	84	scaffold3	2948260	2948099	9250	9415	70.93	161	No	No
	85	scaffold25	3253414	3253184	12517	12751	71.008	230	No	No
	86	scaffold1	28873685	28873150	2299	2833	71.025	535	No	Yes
	87	scaffold25	3023012	3023155	2457	2608	71.053	143	No	No
	88	scaffold3	523914	523654	7773	8038	71.111	260	No	No
	89	scaffold39	1138662	1138790	12386	12516	71.111	128	No	No
	90	scaffold32	1114398	1114262	289	431	71.141	136	No	No
	91	scaffold29	1618654	1619733	5224	6271	71.143	1079	No	Yes
	92	scaffold45	283029	282241	14720	15581	71.165	788	No	No
	93	scaffold31	1342354	1342892	14130	14695	71.181	538	No	No
	94	scaffold2	331168	331338	1343	1507	71.186	170	No	No
	95	scaffold26	732950	732835	5703	5833	71.212	115	No	No
	96	scaffold24	856355	856747	7665	8062	71.216	392	No	No
	97	scaffold24	2198527	2197842	708	1370	71.245	685	No	No
	98	scaffold24	1613914	1614070	2482	2629	71.25	156	No	No
	99	scaffold29	1713581	1713983	13930	14344	71.395	402	No	No
	100	scaffold24	993093	991141	11782	13799	71.415	1952	No	No
	101	scaffold6	43256	43120	14131	14258	71.429	136	No	No
	102	scaffold13	1787765	1786924	13781	14624	71.444	841	No	No
	103	scaffold19	603078	603288	2520	2752	71.489	210	No	Yes
	104	scaffold29	2547695	2548363	4035	4716	71.491	668	No	No
	105	scaffold16	2086483	2086656	7585	7748	71.508	173	No	No
	106	scaffold26	3049249	3048602	1727	2360	71.537	647	No	No
	107	scaffold19	44093	44262	3787	3952	71.676	169	No	Yes
	108	scaffold40	752159	752010	5685	5836	71.698	149	No	Yes
	109	scaffold9	3334677	3335015	1542	1933	71.756	338	No	No
	110	scaffold13	1790425	1790114	10411	10726	71.835	311	No	Yes
	111	scaffold13	1789699	1789302	11327	11747	72.028	397	No	Yes
	112	scaffold13	1789165	1789304	13535	13676	72.028	139	No	No
	113	scaffold10	3796581	3796705	2290	2420	72.059	124	No	No
	114	scaffold43	331585	331467	6610	6735	72.093	118	No	No
	115	scaffold13	4632583	4631398	12020	13234	72.123	1185	No	No
	116	scaffold31	1370825	1371242	7210	7661	72.294	417	No	No
	117	scaffold18	1549382	1549250	1828	1950	72.388	132	No	No
	118	scaffold10	1725289	1723930	1651	3134	72.411	1359	No	Yes
	119	scaffold12	1338688	1340083	8961	10393	72.461	1395	No	Yes
	120	scaffold31	1301555	1301367	11705	11899	72.5	188	No	Yes
	121	scaffold19	47595	47758	10589	10769	72.527	163	No	Yes
	122	scaffold34	1564489	1564352	7507	7642	72.535	137	No	No
	123	scaffold36	264436	264573	12382	12519	72.535	137	No	No
	124	scaffold2	10663183	10662860	2019	2343	72.59	323	No	No
	125	scaffold5	909679	909539	5125	5267	72.603	140	No	No
	126	scaffold4	18330664	18328408	2499	4841	72.678	2256	No	Yes
	127	scaffold13	3010855	3009290	5555	7235	72.764	1565	No	Yes
	128	scaffold40	670466	669111	11910	13363	72.84	1355	No	No
	129	scaffold24	3841891	3841088	14763	15573	72.848	803	No	No
	130	scaffold29	1712716	1712614	13170	13273	72.897	102	No	No
	131	scaffold5	5149859	5150000	2924	3076	72.903	141	No	No
	132	scaffold7	7156162	7156306	5707	5847	72.973	144	No	No
	133	scaffold11	7869719	7869813	5682	5776	73	94	No	No
	134	scaffold18	154963	154843	288	406	73.016	120	No	No
	135	scaffold13	3007299	3006780	10842	11381	73.077	519	No	Yes
	136	scaffold13	9887	10162	11970	12258	73.244	275	No	No
	137	scaffold45	283292	283027	13803	14071	73.285	265	No	No
	138	scaffold10	2288582	2288715	547	691	73.288	133	No	No
	139	scaffold3	13022260	13023885	7151	8887	73.288	1625	No	Yes
	140	scaffold1	23788670	23788806	12358	12492	73.381	136	No	No
	141	scaffold26	2142568	2142770	12582	12784	73.399	202	No	No
	142	scaffold10	6825740	6825647	342	427	73.404	93	No	No
	143	scaffold4	19029256	19028679	7410	8049	73.447	577	No	Yes
	144	scaffold13	1792094	1790425	8623	10335	73.48	1669	No	Yes
	145	scaffold13	1091561	1091375	2003	2185	73.545	186	No	No
	146	scaffold10	1726025	1726220	705	898	73.659	195	No	No
	147	scaffold24	27904	29209	12438	13792	73.792	1305	No	No
	148	scaffold42	211261	211153	5716	5822	73.874	108	No	No
	149	scaffold44	402521	401338	13718	14988	73.91	1183	No	No
	150	scaffold5	1966578	1966690	5716	5827	73.913	112	No	No
	151	scaffold6	9591988	9591746	7811	8072	74.074	242	No	No
	152	scaffold31	110860	110967	2713	2811	74.107	107	No	No
	153	scaffold26	3049220	3049091	100	239	74.126	129	No	Yes
	154	scaffold24	2116766	2115266	1218	2766	74.161	1500	No	Yes
	155	scaffold13	3006760	3006470	11614	11908	74.183	290	No	Yes
	156	scaffold13	4047050	4047165	5144	5265	74.194	115	No	No
	157	scaffold9	3333686	3334223	4	541	74.327	537	No	No
	158	scaffold3	13021992	13022223	2721	2955	74.37	231	No	Yes
	159	scaffold19	45361	45480	7789	7911	74.603	119	No	Yes
	160	scaffold12	1335440	1335624	4754	4954	74.627	184	No	Yes
	161	scaffold41	616811	616676	13623	13746	74.638	135	No	No
	162	scaffold1	17065822	17065736	9583	9669	74.713	86	No	No
	163	scaffold25	1963961	1964051	14151	14240	74.725	90	No	No
	164	scaffold26	2142172	2142550	12111	12498	74.747	378	No	No
	165	scaffold40	752447	751847	8922	9524	74.802	600	No	Yes
	166	scaffold10	1725774	1725206	808	1378	74.831	568	No	Yes
	167	scaffold24	2145355	2145208	14206	14348	74.834	147	No	No
	168	scaffold29	1614973	1616153	951	2259	74.925	1180	No	Yes
	169	scaffold18	1171397	1171310	3205	3300	75	87	No	No
	170	scaffold40	129555	129786	5705	5968	75.094	231	No	Yes
	171	scaffold43	644528	648099	5170	9019	75.128	3571	No	Yes
	172	scaffold19	605554	605737	6894	7080	75.132	183	No	Yes
	173	scaffold44	11750	11101	11150	11776	75.189	649	No	Yes
	174	scaffold13	4625815	4628487	2130	4961	75.218	2672	No	Yes
	175	scaffold6	5164272	5162347	2973	4948	75.227	1925	No	No
	176	scaffold12	1341163	1341260	11714	11811	75.248	97	No	Yes
	177	scaffold33	1596522	1596398	2075	2200	75.397	124	No	No
	178	scaffold12	1698692	1698782	6617	6714	75.51	90	No	No
	179	scaffold24	2117452	2116678	242	1011	75.679	774	No	Yes
	180	scaffold19	112310	112762	2776	3234	75.758	452	No	No
	181	scaffold34	264701	265829	10727	11839	75.784	1128	No	Yes
	182	scaffold13	1480368	1480830	15113	15581	75.789	462	No	No
	183	scaffold1	28873931	28873636	1881	2187	75.806	295	No	Yes
	184	scaffold13	1793976	1793778	4400	4598	75.879	198	No	No
	185	scaffold1	68280	68379	1842	1948	75.926	99	No	No
	186	scaffold19	604087	604228	3377	3511	76.056	141	No	Yes
	187	scaffold44	10981	11105	13446	13571	76.19	124	No	No
	188	scaffold40	132086	134084	8936	10947	76.357	1998	No	Yes
	189	scaffold33	1569483	1569131	11560	11932	76.533	352	No	Yes
	190	scaffold26	3047175	3046841	8145	8477	76.558	334	No	Yes
	191	scaffold8	9699501	9699587	2597	2686	76.667	86	No	No
	192	scaffold24	3841976	3841890	11422	11508	76.667	86	No	No
	193	scaffold32	304188	304289	14135	14232	76.699	101	No	No
	194	scaffold31	110847	110944	2720	2811	76.768	97	No	No
	195	scaffold10	1725782	1725956	382	557	76.836	174	No	No
	196	scaffold29	2829272	2827991	5366	6672	76.888	1281	No	Yes
	197	scaffold4	19030118	19029720	4554	4979	76.995	398	No	Yes
	198	scaffold26	3211999	3212366	12686	13063	77.045	367	No	No
	199	scaffold16	4351040	4350810	8023	8239	77.155	230	No	No
	200	scaffold13	4629282	4631310	7228	9347	77.186	2028	No	Yes
	201	scaffold16	4350817	4349765	14431	15497	77.218	1052	No	No
	202	scaffold8	8126631	8126140	8353	8900	77.231	491	No	No
	203	scaffold8	3281300	3281206	12364	12454	77.32	94	No	No
	204	scaffold12	1336293	1337523	5681	6937	77.361	1230	No	Yes
	205	scaffold4	18326511	18325687	7793	8632	77.515	824	No	Yes
	206	scaffold10	2289249	2289772	15043	15579	77.532	523	No	No
	207	scaffold24	856822	856972	8316	8467	77.632	150	No	No
	208	scaffold13	1793125	1792161	6711	7723	77.657	964	No	Yes
	209	scaffold4	18327887	18327602	5683	5975	77.667	285	No	Yes
	210	scaffold25	3586171	3586243	7664	7744	77.778	72	No	No
	211	scaffold24	10370	9943	13675	14103	77.951	427	No	No
	212	scaffold13	10149	11614	12362	13842	78.001	1465	No	Yes
	213	scaffold13	3011817	3010978	3950	4774	78.014	839	No	Yes
	214	scaffold40	127712	129565	1615	3415	78.122	1853	No	Yes
	215	scaffold40	667704	668924	8922	10156	78.13	1220	No	Yes
	216	scaffold26	2151879	2150706	25	1291	78.132	1173	No	Yes
	217	scaffold10	7831619	7832813	13837	15088	78.149	1194	No	No
	218	scaffold2	1462533	1461947	9973	10608	78.179	586	No	Yes
	219	scaffold2	1125068	1124417	7261	7958	78.2	651	No	Yes
	220	scaffold24	3061801	3065263	5233	8898	78.309	3462	No	Yes
	221	scaffold24	32503	32308	4672	4861	78.571	195	No	Yes
	222	scaffold14	3919762	3919317	7672	8151	78.586	445	No	No
	223	scaffold26	3045822	3045734	11674	11762	78.652	88	No	Yes
	224	scaffold29	2827785	2826550	9117	10344	78.661	1235	No	Yes
	225	scaffold2	5965737	5965855	13885	14006	78.689	118	No	No
	226	scaffold33	1572773	1570373	7686	10200	78.7	2400	No	Yes
	227	scaffold26	2150684	2150197	1568	2115	78.727	487	No	Yes
	228	scaffold25	29741	28956	12985	13792	78.747	785	No	No
	229	scaffold34	28523	28364	7499	7654	78.75	159	No	Yes
	230	scaffold43	641987	644549	1553	4244	78.809	2562	No	Yes
	231	scaffold29	1616144	1618372	2353	4653	78.877	2228	No	Yes
	232	scaffold13	2556549	2558072	3379	4913	78.944	1523	No	No
	233	scaffold44	12464	11760	8881	9617	78.947	704	No	Yes
	234	scaffold33	1569809	1569481	11027	11357	79.154	328	No	Yes
	235	scaffold40	408768	408699	8598	8665	79.167	69	No	No
	236	scaffold13	3009241	3007319	8762	10714	79.188	1922	No	Yes
	237	scaffold6	5161573	5161455	5663	5786	79.2	118	No	No
	238	scaffold25	30758	29716	11883	12912	79.21	1042	No	No
	239	scaffold25	71073	71460	11519	11907	79.25	387	No	Yes
	240	scaffold4	18327134	18326562	6966	7514	79.281	572	No	Yes
	241	scaffold2	6347264	6347187	1891	1970	79.518	77	No	No
	242	scaffold29	1614176	1615025	19	874	79.519	849	No	Yes
	243	scaffold24	20472	21011	4510	5056	79.529	539	No	Yes
	244	scaffold40	664378	666655	5140	7459	79.585	2277	No	Yes
	245	scaffold4	19031749	19030119	2588	4240	79.63	1630	No	Yes
	246	scaffold33	687887	688045	7669	7828	79.63	158	No	No
	247	scaffold44	405352	404152	10582	11818	79.631	1200	No	No
	248	scaffold24	3060804	3061890	3970	5061	79.656	1086	No	Yes
	249	scaffold10	7828024	7830335	8920	11317	79.693	2311	No	No
	250	scaffold24	350601	352558	11901	13864	79.789	1957	No	No
	251	scaffold31	1305714	1303846	5749	7723	80.04	1868	No	Yes
	252	scaffold24	32234	30783	8022	9412	80.068	1451	No	Yes
	253	scaffold10	2288715	2289284	14257	14805	80.069	569	No	No
	254	scaffold2	1124427	1123326	8021	9198	80.168	1101	No	Yes
	255	scaffold12	1337527	1338481	7515	8491	80.244	954	No	Yes
	256	scaffold2	10661903	10661827	11025	11105	80.247	76	No	No
	257	scaffold13	3014309	3013063	2	1287	80.322	1246	No	Yes
	258	scaffold24	192474	194172	4025	5697	80.398	1698	No	Yes
	259	scaffold43	663533	663778	9449	9693	80.488	245	No	Yes
	260	scaffold4	19413980	19414059	13026	13103	80.488	79	No	No
	261	scaffold2	1461764	1460878	10932	11813	80.559	886	No	Yes
	262	scaffold1	21533453	21533546	775	868	80.612	93	No	No
	263	scaffold24	3058036	3060901	927	3890	80.712	2865	No	Yes
	264	scaffold24	19620	20474	3431	4238	80.72	854	No	Yes
	265	scaffold40	127380	128043	1140	1798	80.73	663	No	Yes
	266	scaffold6	5161437	5161337	14204	14299	80.769	100	No	No
	267	scaffold33	1875511	1877134	9160	10837	80.806	1623	No	No
	268	scaffold33	1573897	1572791	5907	7033	80.844	1106	No	Yes
	269	scaffold31	2431577	2432803	5386	6605	80.933	1226	No	No
	270	scaffold24	3065270	3067250	9630	11609	81.05	1980	No	Yes
	271	scaffold13	1788571	1788642	12827	12899	81.081	71	No	No
	272	scaffold24	985115	986972	88	1934	81.092	1857	No	No
	273	scaffold40	660148	661896	23	1802	81.152	1748	No	Yes
	274	scaffold13	23734	24077	7652	8011	81.163	343	No	Yes
	275	scaffold33	1578449	1576400	1784	3830	81.262	2049	No	Yes
	276	scaffold13	4629097	4629293	6788	6990	81.281	196	No	Yes
	277	scaffold31	2435204	2436321	10787	11900	81.383	1117	No	No
	278	scaffold24	35492	32453	1612	4643	81.413	3039	No	Yes
	279	scaffold34	263742	264117	32	417	81.425	375	No	Yes
	280	scaffold2	1123369	1121786	9309	10923	81.441	1583	No	Yes
	281	scaffold24	35922	35200	756	1508	81.462	722	No	Yes
	282	scaffold43	647916	648921	9157	10167	81.463	1005	No	Yes
	283	scaffold29	2826553	2826317	11385	11622	81.513	236	No	Yes
	284	scaffold24	16267	19531	23	3441	81.517	3264	No	No
	285	scaffold31	1299587	1297959	13790	15415	81.55	1628	No	Yes
	286	scaffold19	799023	800303	5382	6665	81.664	1280	No	Yes
	287	scaffold13	41240	41182	8419	8478	81.667	58	No	No
	288	scaffold2	1466644	1463138	5672	9133	81.7	3506	No	Yes
	289	scaffold29	2832312	2832004	20	331	81.703	308	No	Yes
	290	scaffold26	2146339	2142776	7586	11196	81.708	3563	No	Yes
	291	scaffold29	1618362	1618601	4730	4970	81.743	239	No	Yes
	292	scaffold31	2432727	2435205	7773	10416	81.777	2478	No	No
	293	scaffold1	27112380	27112315	5121	5184	81.818	65	No	No
	294	scaffold13	2554671	2556458	1541	3398	81.94	1787	No	No
	295	scaffold26	2150196	2148479	2256	3988	81.948	1717	No	Yes
	296	scaffold24	3057254	3058051	17	840	81.949	797	No	Yes
	297	scaffold37	2	340	12722	13064	81.977	338	No	No
	298	scaffold29	2828007	2827523	7258	7778	81.992	484	No	Yes
	299	scaffold29	870119	870544	3818	4254	82.045	425	No	Yes
	300	scaffold40	756186	754232	2066	4036	82.095	1954	No	Yes
	301	scaffold24	189660	190492	741	1645	82.295	832	No	Yes
	302	scaffold16	4351851	4351192	6785	7446	82.38	659	No	No
	303	scaffold19	797455	798854	3552	4981	82.382	1399	No	Yes
	304	scaffold4	19032196	19031802	1800	2193	82.469	394	No	Yes
	305	scaffold13	3013049	3012057	1531	2546	82.495	992	No	Yes
	306	scaffold34	30625	28474	5136	7306	82.51	2151	No	Yes
	307	scaffold31	1303223	1301536	9975	11657	82.54	1687	No	Yes
	308	scaffold26	3211983	3210318	13824	15558	82.79	1665	No	No
	309	scaffold40	126862	127201	27	373	82.906	339	No	Yes
	310	scaffold43	641667	642008	1039	1381	82.906	341	No	Yes
	311	scaffold58	41316	41715	9883	10286	82.921	399	No	No
	312	scaffold31	1492102	1492564	7049	7520	82.947	462	No	No
	313	scaffold2	1461942	1461749	10681	10874	82.99	193	No	Yes
	314	scaffold13	3012060	3011819	2624	2870	82.996	241	No	Yes
	315	scaffold29	867496	868154	735	1384	83.013	658	No	Yes
	316	scaffold24	27698	26752	13788	14728	83.141	946	No	No
	317	scaffold33	1570379	1569821	10375	10923	83.184	558	No	Yes
	318	scaffold6	9594815	9591935	704	3687	83.289	2880	No	No
	319	scaffold2	2241708	2239253	9454	11891	83.36	2455	No	No
	320	scaffold2	1469150	1467985	44	1215	83.502	1165	No	Yes
	321	scaffold26	3214873	3217010	5138	7281	83.503	2137	No	No
	322	scaffold24	30932	30155	9169	9956	83.671	777	No	Yes
	323	scaffold43	641166	641668	17	531	83.685	502	No	Yes
	324	scaffold29	867986	870125	1586	3699	83.778	2139	No	Yes
	325	scaffold24	1390024	1389938	7141	7227	83.908	86	No	No
	326	scaffold26	3212333	3214792	808	3365	84.059	2459	No	No
	327	scaffold6	9591785	9590799	14561	15566	84.409	986	No	No
	328	scaffold31	1304040	1303347	7667	8367	84.451	693	No	Yes
	329	scaffold40	130015	131038	6576	7591	84.466	1023	No	Yes
	330	scaffold24	24746	26262	9442	10971	84.555	1516	No	Yes
	331	scaffold24	21345	24732	5852	9282	84.649	3387	No	Yes
	332	scaffold40	670558	671875	14220	15566	84.655	1317	No	No
	333	scaffold43	648925	649467	10246	10794	84.699	542	No	Yes
	334	scaffold40	661734	662188	2248	2689	84.731	454	No	Yes
	335	scaffold40	130961	132611	7668	9349	84.766	1650	No	Yes
	336	scaffold13	24061	24873	8872	9709	84.845	812	No	Yes
	337	scaffold1	28878403	28878467	11025	11090	84.848	64	No	Yes
	338	scaffold1	28877988	28878037	10582	10633	84.906	49	No	Yes
	339	scaffold33	1790473	1792274	9679	11501	84.978	1801	No	No
	340	scaffold16	3458841	3458743	6669	6768	85	98	No	No
	341	scaffold13	9889	8154	13793	15567	85.064	1735	No	Yes
	342	scaffold1	30534542	30541186	5188	11890	85.17	6644	No	Yes
	343	scaffold36	210256	208744	14037	15577	85.245	1512	No	No
	344	scaffold1	30534055	30534542	4391	4881	85.336	487	No	Yes
	345	scaffold14	3919959	3919716	7294	7538	85.366	243	No	No
	346	scaffold24	358909	352439	5419	11867	85.398	6470	No	No
	347	scaffold40	668936	669120	11415	11598	85.405	184	No	Yes
	348	scaffold45	295355	285879	2466	11897	85.421	9476	No	No
	349	scaffold43	655450	660242	30	4958	85.423	4792	No	Yes
	350	scaffold2	1466809	1466679	3633	3763	85.496	130	No	Yes
	351	scaffold31	1117065	1117303	30	269	85.537	238	No	No
	352	scaffold25	10902	11769	10971	11817	85.584	867	No	No
	353	scaffold2	1467982	1466812	1961	3154	85.619	1170	No	Yes
	354	scaffold25	7386	10905	6472	10073	85.631	3519	No	No
	355	scaffold45	297405	295353	35	2141	85.887	2052	No	No
	356	scaffold34	34486	31592	173	3120	85.911	2894	No	Yes
	357	scaffold13	6005185	6005993	293	1111	85.939	808	No	No
	358	scaffold72	25411	24966	8519	8976	86.057	445	No	Yes
	359	scaffold13	4625607	4625812	1816	2021	86.124	205	No	Yes
	360	scaffold37	10952	5548	2648	8141	86.151	5404	No	Yes
	361	scaffold50	56331	58605	38	2344	86.331	2274	No	No
	362	scaffold50	11798	17137	2154	7608	86.862	5339	No	No
	363	scaffold29	2262724	2262777	5674	5726	87.273	53	No	No
	364	scaffold33	1793286	1793423	14100	14237	87.324	137	No	No
	365	scaffold33	1828123	1827451	2327	2998	87.722	672	No	No
	366	scaffold3	3419556	3419392	75	247	87.931	164	No	No
	367	scaffold44	401328	401113	15351	15558	87.963	215	No	No
	368	scaffold30	2872600	2871371	10738	11908	87.967	1229	No	Yes
	369	scaffold58	41747	41954	15379	15581	87.981	207	No	No
	370	scaffold2	2243637	2241701	5687	7634	88.25	1936	No	No
	371	scaffold24	9929	8843	14486	15568	88.359	1086	No	No
	372	scaffold19	800395	802807	6650	9067	88.441	2412	No	Yes
	373	scaffold24	194486	199584	5705	10839	88.444	5098	No	Yes
	374	scaffold13	12763	11446	8086	9406	88.464	1317	No	Yes
	375	scaffold24	190506	192468	1903	3900	88.523	1962	No	Yes
	376	scaffold13	4628993	4629103	5703	5815	88.596	110	No	Yes
	377	scaffold25	66576	71055	4229	8733	88.669	4479	No	Yes
	378	scaffold43	661040	663524	5932	8438	88.942	2484	No	Yes
	379	scaffold50	16820	21427	7437	12046	88.968	4607	No	No
	380	scaffold58	13019	12232	13678	14444	89.362	787	No	No
	381	scaffold9	1477257	1477425	10612	10780	89.941	168	No	No
	382	scaffold50	10553	11801	735	1955	90.246	1248	No	No
	383	scaffold37	5542	3746	9442	11242	90.305	1796	No	Yes
	384	scaffold50	10168	10551	86	467	90.674	383	No	No
	385	scaffold58	9571	9957	12916	13301	90.698	386	No	No
	386	scaffold30	2879227	2872599	2130	8751	90.778	6628	No	Yes
	387	scaffold24	361858	359618	2	2251	91.126	2240	No	No
	388	scaffold39	201087	199657	6876	8327	91.346	1430	No	Yes
	389	scaffold4	20218075	20217213	14722	15579	91.455	862	No	No
	390	scaffold2	25523125	25523487	19	383	91.803	362	No	No
	391	scaffold37	13144	10775	19	2398	92.448	2369	No	Yes
	392	scaffold24	359603	358910	2433	3130	92.98	693	No	No
	393	scaffold39	199664	199498	15407	15578	93.023	166	No	Yes
	394	scaffold39	207625	201067	24	6545	93.186	6558	No	Yes
	395	scaffold2	25523494	25526641	7832	10983	93.188	3147	No	No
	396	scaffold13	2017847	2011355	1299	7858	94.629	6492	No	No
	397	scaffold49	64890	64151	2029	2754	95.135	739	No	Yes
	398	scaffold49	8767	8184	19	602	80.066	583	Yes	Yes
	399	scaffold13	6101831	6101250	19	602	79.867	581	Yes	Yes
	400	scaffold24	189031	189660	3	634	87.383	629	Yes	Yes
	401	scaffold49	8206	8106	768	871	78.846	100	Yes	Yes
	402	scaffold13	6101272	6101174	768	871	78.846	98	Yes	Yes
	403	scaffold29	1162938	1161960	3	994	83.976	978	Yes	No
	404	scaffold29	1139633	1140611	3	994	83.976	978	Yes	No
	405	scaffold49	65991	64892	1	1112	92.864	1099	Yes	Yes
	406	scaffold33	1789221	1790496	38	1318	85.439	1275	Yes	No
	407	scaffold1	30532650	30534061	38	1520	83.968	1411	Yes	Yes
	408	scaffold36	1520806	1519072	17	1757	83.909	1734	Yes	Yes
	409	scaffold36	1582075	1583809	17	1757	83.909	1734	Yes	Yes
	410	scaffold25	64719	66607	1	1883	93.724	1888	Yes	No
	411	scaffold58	41035	41322	2588	2878	84.88	287	Yes	No
	412	scaffold49	8032	7444	2307	2953	77.504	588	Yes	Yes
	413	scaffold13	6101100	6100512	2307	2953	77.504	588	Yes	Yes
	414	scaffold2	26902510	26905429	38	2968	87.676	2919	Yes	No
	415	scaffold12	2413000	2410089	23	3084	82.766	2911	Yes	No
	416	scaffold12	2373511	2373917	2674	3084	85.645	406	Yes	No
	417	scaffold49	7437	7085	3037	3415	75.263	352	Yes	Yes
	418	scaffold13	6100505	6100153	3037	3415	75.263	352	Yes	Yes
	419	scaffold36	1519168	1518153	3393	4396	80.175	1015	Yes	Yes
	420	scaffold36	1583713	1584728	3393	4396	80.175	1015	Yes	Yes
	421	scaffold72	22179	19648	1927	4490	85.332	2531	Yes	Yes
	422	scaffold72	14226	11713	1927	4490	85.087	2513	Yes	Yes
	423	scaffold72	6289	3776	1927	4490	84.971	2513	Yes	Yes
	424	scaffold33	1878172	1880704	1927	4490	85.903	2532	Yes	Yes
	425	scaffold33	1860889	1863435	1927	4490	85.747	2546	Yes	Yes
	426	scaffold58	32408	34274	2588	4490	84.144	1866	Yes	No
	427	scaffold33	1827440	1826850	3903	4490	86.464	590	Yes	No
	428	scaffold40	662129	664351	2726	4959	85.313	2222	Yes	Yes
	429	scaffold34	31592	30647	3974	4959	84.701	945	Yes	Yes
	430	scaffold49	7084	5769	3678	4961	75.94	1315	Yes	Yes
	431	scaffold13	6100152	6098838	3678	4961	75.997	1314	Yes	Yes
	432	scaffold36	1518140	1517984	4783	4961	73.743	156	Yes	Yes
	433	scaffold29	2832109	2829437	2286	4974	79.868	2672	Yes	Yes
	434	scaffold33	1575646	1574524	3849	4974	82.14	1122	Yes	Yes
	435	scaffold44	406177	405438	4228	4974	78.905	739	Yes	No
	436	scaffold36	1584741	1584910	4783	4974	72.917	169	Yes	Yes
	437	scaffold13	17846	14255	1922	5525	84.708	3591	Yes	Yes
	438	scaffold13	19025	22616	1922	5525	84.736	3591	Yes	Yes
	439	scaffold24	20924	21357	5123	5549	74.318	433	Yes	Yes
	440	scaffold13	2011766	2011589	5710	5888	69.892	177	Yes	No
	441	scaffold49	59732	59539	5710	5924	69.406	193	Yes	No
	442	scaffold8	9258754	9258534	5707	5925	69.264	220	Yes	No
	443	scaffold39	206404	206152	5681	5935	67.939	252	Yes	Yes
	444	scaffold25	65967	66219	5681	5935	68.561	252	Yes	No
	445	scaffold50	11075	11329	5681	5935	68.679	254	Yes	No
	446	scaffold33	1574513	1573777	5140	5936	69.767	736	Yes	Yes
	447	scaffold13	6098819	6097883	5137	6024	69.326	936	Yes	Yes
	448	scaffold49	5750	4816	5137	6024	69.119	934	Yes	Yes
	449	scaffold16	4683953	4682248	5123	6919	72.039	1705	Yes	No
	450	scaffold43	6124	6043	7156	7242	86.207	81	Yes	No
	451	scaffold31	2701115	2701034	7156	7242	86.207	81	Yes	No
	452	scaffold26	2148379	2146331	5140	7262	77.597	2048	Yes	Yes
	453	scaffold13	22617	23788	6384	7546	88.426	1171	Yes	Yes
	454	scaffold33	1852433	1851802	7211	7849	82.569	631	Yes	No
	455	scaffold33	1814017	1813420	7258	7849	82.787	597	Yes	No
	456	scaffold33	1824752	1824157	7258	7849	83.553	595	Yes	No
	457	scaffold50	27282	26698	7258	7849	83.306	584	Yes	No
	458	scaffold72	10657	10081	7258	7849	84.343	576	Yes	Yes
	459	scaffold72	18594	18018	7258	7849	84.343	576	Yes	Yes
	460	scaffold72	2722	2146	7258	7849	84.202	576	Yes	Yes
	461	scaffold58	35359	35923	7258	7849	82.017	564	Yes	No
	462	scaffold33	1864275	1864858	7258	7849	83.585	583	Yes	Yes
	463	scaffold33	1881545	1882128	7258	7849	83.585	583	Yes	Yes
	464	scaffold13	14254	12762	6384	7885	87.823	1492	Yes	Yes
	465	scaffold33	1873155	1872235	7258	8202	83.017	920	Yes	Yes
	466	scaffold33	1830771	1829805	7211	8209	82.253	966	Yes	No
	467	scaffold40	754246	752184	6917	9055	82.26	2062	Yes	Yes
	468	scaffold40	666643	667967	7707	9055	85.672	1324	Yes	Yes
	469	scaffold33	1874524	1875750	8031	9273	83.387	1226	Yes	No
	470	scaffold33	1832595	1833945	8031	9392	84.727	1350	Yes	No
	471	scaffold33	1815846	1817197	8031	9392	84.727	1351	Yes	Yes
	472	scaffold33	1826236	1824836	8009	9434	84.064	1400	Yes	No
	473	scaffold33	1824158	1822549	7945	9551	82.4	1609	Yes	No
	474	scaffold33	1813421	1811834	7945	9551	83.405	1587	Yes	No
	475	scaffold33	1851803	1850216	7945	9551	83.282	1587	Yes	No
	476	scaffold50	26689	25101	7955	9551	84.099	1588	Yes	No
	477	scaffold58	43758	42235	8009	9551	82.519	1523	Yes	No
	478	scaffold2	1463490	1462507	8939	9923	82.505	983	Yes	Yes
	479	scaffold31	1303324	1303198	9798	9923	85.039	126	Yes	Yes
	480	scaffold72	2147	11	7945	10095	83.326	2136	Yes	Yes
	481	scaffold36	1517982	1513117	5114	10188	80.047	4865	Yes	Yes
	482	scaffold36	1584907	1589762	5122	10188	80.055	4855	Yes	Yes
	483	scaffold31	14	1589	8550	10188	79.541	1575	Yes	No
	484	scaffold72	10082	7451	7945	10632	82.488	2631	Yes	Yes
	485	scaffold72	18019	15388	7945	10632	82.488	2631	Yes	Yes
	486	scaffold33	1882127	1884777	7945	10632	82.082	2650	Yes	Yes
	487	scaffold33	1864857	1867507	7945	10632	82.046	2650	Yes	Yes
	488	scaffold33	1858299	1860081	8768	10632	80.823	1782	Yes	No
	489	scaffold72	24510	23341	9412	10632	79.902	1169	Yes	Yes
	490	scaffold33	1829810	1828127	8950	10698	80.647	1683	Yes	No
	491	scaffold72	7450	7304	10712	10859	85.811	146	Yes	Yes
	492	scaffold72	15387	15241	10712	10859	85.811	146	Yes	Yes
	493	scaffold72	23340	23194	10712	10859	85.811	146	Yes	Yes
	494	scaffold33	1810475	1810621	10712	10859	87.838	146	Yes	No
	495	scaffold33	1821190	1821336	10712	10859	87.838	146	Yes	Yes
	496	scaffold33	1848857	1849003	10712	10859	87.162	146	Yes	No
	497	scaffold33	1860082	1860228	10712	10859	85.811	146	Yes	No
	498	scaffold33	1867508	1867654	10712	10859	85.811	146	Yes	Yes
	499	scaffold58	35922	38785	7945	10860	83.373	2863	Yes	No
	500	scaffold58	27497	30274	8031	10860	83.468	2777	Yes	No
	501	scaffold33	1854061	1856866	8031	10860	83.861	2805	Yes	No
	502	scaffold33	1872233	1870367	8950	10860	82.007	1866	Yes	Yes
	503	scaffold31	2701182	2704282	8056	11253	82.271	3100	Yes	No
	504	scaffold43	6029	2593	7781	11310	81.424	3436	Yes	No
	505	scaffold31	2701020	2697586	7781	11310	81.424	3434	Yes	No
	506	scaffold43	6191	9353	8056	11310	81.025	3162	Yes	No
	507	scaffold49	4356	4249	11334	11444	76.991	107	Yes	Yes
	508	scaffold13	6097423	6097316	11334	11444	76.991	107	Yes	Yes
	509	scaffold31	1587	2057	11339	11810	80.462	470	Yes	No
	510	scaffold13	6097276	6096851	11414	11828	72.979	425	Yes	Yes
	511	scaffold49	4209	3786	11414	11828	72.917	423	Yes	Yes
	512	scaffold24	986875	991179	7534	11887	83.193	4304	Yes	No
	513	scaffold36	1513119	1512579	11339	11887	79.167	540	Yes	Yes
	514	scaffold36	1589760	1590299	11339	11887	78.843	539	Yes	Yes
	515	scaffold34	28455	24196	7677	11893	84.154	4259	Yes	Yes
	516	scaffold24	15540	12050	8403	11893	86.868	3490	Yes	No
	517	scaffold2	1121774	1121076	11205	11893	80.824	698	Yes	Yes
	518	scaffold29	1161960	1159173	9110	11922	86.102	2787	Yes	No
	519	scaffold29	1140611	1143398	9110	11922	86.102	2787	Yes	No
	520	scaffold43	663836	665162	10625	11930	81.73	1326	Yes	Yes
	521	scaffold24	30154	29128	10888	11930	78.639	1026	Yes	Yes
	522	scaffold58	26622	14663	1	12033	95.143	11959	Yes	No
	523	scaffold49	64209	55164	2913	12033	96.944	9045	Yes	Yes
	524	scaffold13	1787669	1788478	11825	12696	70.304	809	Yes	No
	525	scaffold33	1793109	1792310	11882	12721	74.707	799	Yes	No
	526	scaffold49	2518	2978	12406	12864	72.246	460	Yes	No
	527	scaffold13	6095580	6096042	12406	12864	72.458	462	Yes	Yes
	528	scaffold1	30542139	30541183	11882	12925	71.577	956	Yes	No
	529	scaffold31	1118340	1117306	11882	12932	73.602	1034	Yes	No
	530	scaffold29	1145116	1144012	11910	12964	77.379	1104	Yes	No
	531	scaffold29	1157455	1158559	11910	12964	77.379	1104	Yes	No
	532	scaffold10	7831657	7830336	11825	13246	70.819	1321	Yes	No
	533	scaffold24	201529	199587	11908	13790	78.659	1942	Yes	No
	534	scaffold50	23357	21350	11782	13792	82.474	2007	Yes	No
	535	scaffold25	73473	71566	11872	13792	82.956	1907	Yes	No
	536	scaffold24	10205	12108	11873	13792	78.436	1903	Yes	No
	537	scaffold4	20219032	20220895	11874	13792	81.785	1863	Yes	No
	538	scaffold43	666507	665080	12361	13792	78.611	1427	Yes	No
	539	scaffold44	403167	404132	12820	13792	76.578	965	Yes	No
	540	scaffold29	1143997	1143320	13102	13792	81.91	677	Yes	No
	541	scaffold29	1158574	1159251	13102	13792	81.91	677	Yes	No
	542	scaffold49	3052	3796	13060	13795	67.358	744	Yes	No
	543	scaffold13	6096116	6096861	13060	13795	67.095	745	Yes	Yes
	544	scaffold31	3971	2079	11825	13813	70.577	1892	Yes	No
	545	scaffold36	1592140	1590251	11825	13813	70.539	1889	Yes	No
	546	scaffold36	1510733	1512627	11825	13813	70.632	1894	Yes	No
	547	scaffold43	651385	649477	11825	13827	71.02	1908	Yes	No
	548	scaffold31	1299504	1301444	11825	13827	73.811	1940	Yes	No
	549	scaffold31	2438035	2436201	11908	13827	74.819	1834	Yes	No
	550	scaffold2	1119494	1121166	12119	13827	74.697	1672	Yes	No
	551	scaffold19	804395	802909	12287	13827	74.68	1486	Yes	No
	552	scaffold34	23889	24287	13431	13827	79.853	398	Yes	No
	553	scaffold2	2237529	2239380	11908	13851	73.716	1851	Yes	No
	554	scaffold30	2869483	2871474	11908	13891	83.905	1991	Yes	No
	555	scaffold58	12776	14900	11782	13909	93.193	2124	Yes	No
	556	scaffold49	53277	55401	11782	13909	92.315	2124	Yes	No
	557	scaffold33	1793079	1793288	13791	14001	87.678	209	Yes	No
	558	scaffold36	1510815	1510550	13791	14056	85.768	265	Yes	Yes
	559	scaffold31	3889	4153	13791	14056	85.393	264	Yes	No
	560	scaffold34	267201	268020	13791	14599	76.815	819	Yes	Yes
	561	scaffold36	1510548	1510138	14221	14624	81.971	410	Yes	No
	562	scaffold31	4155	4565	14221	14624	81.971	410	Yes	No
	563	scaffold25	73302	74387	13675	14754	89.755	1085	Yes	Yes
	564	scaffold26	3207849	3206800	13782	14801	79.085	1049	Yes	No
	565	scaffold13	6094709	6093975	14216	14975	73.022	734	Yes	Yes
	566	scaffold49	1645	911	14216	14975	71.705	734	Yes	No
	567	scaffold1	30542109	30543502	13791	15183	88.177	1393	Yes	Yes
	568	scaffold25	30596	32329	13675	15430	86.581	1733	Yes	No
	569	scaffold24	350607	348844	13791	15558	89.101	1763	Yes	No
	570	scaffold45	285984	285459	15034	15558	86.038	525	Yes	No
	571	scaffold31	1118310	1120092	13791	15566	86.964	1782	Yes	No
	572	scaffold33	1567328	1565545	13782	15571	78.781	1783	Yes	Yes
	573	scaffold31	2438042	2439791	13795	15571	84.88	1749	Yes	No
	574	scaffold1	29369414	29368101	14084	15571	71.098	1313	Yes	No
	575	scaffold24	993067	994166	14474	15571	82.088	1099	Yes	No
	576	scaffold29	1157457	1155671	13787	15574	90.039	1786	Yes	No
	577	scaffold29	1145114	1146900	13787	15574	90.039	1786	Yes	No
	578	scaffold43	666513	667417	14654	15574	85.113	904	Yes	No
	579	scaffold43	651303	653024	13791	15576	77.029	1721	Yes	Yes
	580	scaffold33	1822125	1822490	15217	15578	88.828	365	Yes	Yes
	581	scaffold33	1849792	1850157	15217	15578	88.828	365	Yes	No
	582	scaffold33	1811410	1811775	15217	15578	88.011	365	Yes	No
	583	scaffold24	201530	203333	13791	15580	88.608	1803	Yes	No
	584	scaffold30	2869615	2867691	13675	15581	94.881	1924	Yes	Yes
	585	scaffold49	53533	51599	13676	15581	93.364	1934	Yes	No
	586	scaffold2	2237528	2235737	13791	15581	84.257	1791	Yes	No
	587	scaffold26	2142060	2140380	13791	15581	77.698	1680	Yes	No
	588	scaffold58	9936	11447	14071	15581	92.525	1511	Yes	No
	589	scaffold50	23715	25045	14224	15581	90.849	1330	Yes	No
	590	scaffold33	1869009	1868644	15217	15581	89.373	365	Yes	Yes
W. pumilae	1	scaffold27	3040686	3026737	1241	15294	89.518	13949	No	No						0
	2	scaffold111	115240	101529	1667	15294	85.587	13711	No	No						0
	3	scaffold6	10018709	10031008	1509	13915	82.605	12299	No	No						0
	4	scaffold120	25190	14033	2713	13917	87.896	11157	No	No						0
	5	scaffold44	10739	6	2095	12846	83.416	10733	No	No						0
	6	scaffold84	396942	407579	2025	12738	86.309	10637	No	No						0
	7	scaffold83	618887	610218	6553	15294	88.562	8669	No	No						0
	8	scaffold98	8327	1	1957	10358	87.353	8326	No	No						0
	9	scaffold96	312935	305488	4215	11752	83.015	7447	No	No						0
	10	scaffold44	1896367	1903319	7798	14753	80.82	6952	No	No						0
	11	scaffold81	551422	544888	1253	7790	86.561	6534	No	No						0
	12	scaffold61	1335428	1341731	2303	8662	81.686	6303	No	Yes						0
	13	scaffold99	8	6197	5198	11480	79.407	6189	No	No						0
	14	scaffold107	134423	140346	4981	11114	75.755	5923	No	Yes						0
	15	scaffold105	5548	9	1468	7079	83.8	5539	No	Yes						0
	16	scaffold97	203358	208827	9773	15294	87.653	5469	No	Yes						0
	17	scaffold1	9787325	9782371	8550	13596	79.969	4954	No	Yes						0
	18	scaffold27	13182	8273	8803	13711	81.953	4909	No	No						0
	19	scaffold72	6924	11617	9562	14296	82.535	4693	No	No						0
	20	scaffold10	3953722	3958265	8331	12972	77.547	4543	No	Yes
	21	scaffold72	2943	6926	5374	9467	78.63	3983	No	No
	22	scaffold45	2231618	2227515	11192	15294	86.44	4103	No	No
	23	scaffold18	3166117	3162030	1929	5976	92.948	4087	No	No
	24	scaffold74	7327	3344	3728	7783	81.498	3983	No	Yes
	25	scaffold1	22797	26647	10993	14975	74.356	3850	No	No
	26	scaffold94	327430	331351	560	4554	83.759	3921	No	No
	27	scaffold1	1351315	1355278	7469	11426	79.97	3963	No	Yes
	28	scaffold79	6888	3132	11402	15215	88.144	3756	No	No
	29	scaffold97	199632	203360	5542	9315	87.421	3728	No	Yes
	30	scaffold55	633281	629728	10607	14236	75.492	3553	No	Yes
	31	scaffold17	2676411	2672828	11721	15294	79.205	3583	No	Yes
	32	scaffold2	16186469	16189893	4531	8152	73.032	3424	No	No
	33	scaffold113	3523	3	1108	4644	89.83	3520	No	No
	34	scaffold49	1336614	1333378	12057	15294	77.208	3236	No	Yes
	35	scaffold6	11438060	11434737	1549	4866	90.906	3323	No	No
	36	scaffold39	2567004	2570238	1220	4477	85.766	3234	No	No
	37	scaffold32	3229291	3232365	4530	7745	78.233	3074	No	No
	38	scaffold43	2310261	2313370	8854	11956	84.876	3109	No	No
	39	scaffold44	1892804	1895909	2609	5715	85.125	3105	No	No
	40	scaffold38	3070	21	3186	6191	78.046	3049	No	Yes
	41	scaffold17	5290992	5293963	9704	12714	81.046	2971	No	Yes
	42	scaffold73	2901	5749	5908	8769	77.831	2848	No	No
	43	scaffold43	987213	989873	12442	15162	75.216	2660	No	No
	44	scaffold6	11430484	11427887	8227	10887	82.175	2597	No	Yes
	45	scaffold17	5288389	5290985	6297	8917	76.813	2596	No	Yes
	46	scaffold88	308926	306541	8474	10930	65.392	2385	No	No
	47	scaffold31	3012128	3014628	12841	15294	76.923	2500	No	No
	48	scaffold86	7488	5073	1	2351	76.175	2415	No	No
	49	scaffold10	3951206	3953721	2813	5315	79.573	2515	No	Yes
	50	scaffold67	964209	966581	12901	15294	88.482	2372	No	Yes
	51	scaffold67	960364	962710	1996	4327	91.823	2346	No	Yes
	52	scaffold43	2306	1	1261	3532	92.641	2305	No	No
	53	scaffold118	54220	52013	12773	14933	73.399	2207	No	No
	54	scaffold6	8874988	8872788	1353	3505	84.552	2200	No	No
	55	scaffold1	2190599	2188555	7502	9663	74.782	2044	No	Yes
	56	scaffold96	140115	138039	13212	15294	88.979	2076	No	No
	57	scaffold99	7718	9752	13315	15294	76.809	2034	No	No
	58	scaffold1	19630	21605	6939	8973	74.297	1975	No	No
	59	scaffold47	2061214	2063162	1095	3054	76.169	1948	No	No
	60	scaffold89	36422	34545	1690	3617	80.804	1877	No	No
	61	scaffold1	1356828	1358739	13375	15294	77.138	1911	No	No
	62	scaffold17	2685152	2683193	3103	5054	87.01	1959	No	Yes
	63	scaffold87	1938	1	2239	4179	85.219	1937	No	No
	64	scaffold76	135737	133863	5902	7815	74.182	1874	No	No
	65	scaffold95	205936	207768	5864	7730	67.903	1832	No	Yes
	66	scaffold31	1681289	1679422	3707	5598	76.559	1867	No	No
	67	scaffold17	4591055	4592866	9260	11109	77.263	1811	No	Yes
	68	scaffold28	3671216	3673075	13435	15294	90.144	1859	No	No
	69	scaffold107	128692	130395	1093	2942	75.214	1703	No	Yes
	70	scaffold70	806442	808247	3561	5377	75.707	1805	No	Yes
	71	scaffold101	230741	228930	1208	2985	88.174	1811	No	No
	72	scaffold31	1645047	1643361	4803	6536	70.4	1686	No	No
	73	scaffold55	635881	634167	2540	4218	77.752	1714	No	Yes
	74	scaffold89	45206	43477	3496	5196	79.044	1729	No	Yes
	75	scaffold17	2680642	2679002	8633	10314	81.497	1640	No	Yes
	76	scaffold47	1733	58	3504	5177	80.674	1675	No	No
	77	scaffold31	1647591	1645969	1400	3005	72.272	1622	No	Yes
	78	scaffold1	1349466	1351075	1801	3420	81.435	1609	No	Yes
	79	scaffold124	2436	879	3409	4957	71.402	1557	No	Yes
	80	scaffold86	541474	543004	1827	3366	72.055	1530	No	No
	81	scaffold107	132070	133520	3425	4956	77.778	1450	No	Yes
	82	scaffold109	116054	117577	3245	4760	86.506	1523	No	Yes
	83	scaffold17	2682123	2680645	6488	7994	79.265	1478	No	Yes
	84	scaffold47	3160	1731	1269	2735	74.196	1429	No	No
	85	scaffold32	3227841	3229286	1267	2683	78.395	1445	No	No
	86	scaffold70	810173	811566	9418	10880	72.659	1393	No	Yes
	87	scaffold1	7831	6397	4252	5691	78.228	1434	No	No
	88	scaffold31	3419862	3421233	1305	2707	79.457	1371	No	No
	89	scaffold2	15888948	15890320	13910	15289	75.816	1372	No	No
	90	scaffold99	121964	120666	6385	7743	70.208	1298	No	No
	91	scaffold74	8747	7378	2417	3787	86.584	1369	No	Yes
	92	scaffold38	1050245	1051497	1393	2714	70.489	1252	No	No
	93	scaffold18	1305012	1306360	7980	9330	93.121	1348	No	No
	94	scaffold106	168194	166915	4410	5704	88.649	1279	No	Yes
	95	scaffold95	202969	204157	3019	4272	68.998	1188	No	Yes
	96	scaffold1	1355279	1356552	11531	12791	82.49	1273	No	Yes
	97	scaffold118	32691	31432	2051	3316	80.219	1259	No	No
	98	scaffold1	46439	45197	2519	3715	66.484	1242	No	No
	99	scaffold101	234173	232938	13572	14823	86.704	1235	No	No
	100	scaffold31	1021179	1020018	5468	6678	69.063	1161	No	No
	101	scaffold6	10499497	10500715	1	1217	97.787	1218	No	No
	102	scaffold17	2679015	2677824	10520	11725	81.863	1191	No	Yes
	103	scaffold6	8870402	8871598	1	1149	84.398	1196	No	No
	104	scaffold3	414566	413388	3	1166	85.25	1178	No	No
	105	scaffold49	1337660	1336491	5321	6491	82.2	1169	No	Yes
	106	scaffold87	484101	482918	14109	15294	92.191	1183	No	No
	107	scaffold1	2188500	2187337	11126	12301	81.681	1163	No	Yes
	108	scaffold1	2193439	2192277	3984	5143	76.884	1162	No	Yes
	109	scaffold1	21640	22803	9099	10264	80.92	1163	No	No
	110	scaffold107	1523	426	1269	2404	78.093	1097	No	No
	111	scaffold54	963678	964775	9755	10869	68.389	1097	No	No
	112	scaffold49	1570903	1569855	10056	11173	71.062	1048	No	Yes
	113	scaffold10	3815473	3814392	11889	12973	75.424	1081	No	No
	114	scaffold89	46290	45207	1343	2394	76.771	1083	No	Yes
	115	scaffold2	16185307	16186391	3486	4566	74.439	1084	No	No
	116	scaffold1	2194541	2193449	2779	3874	81.12	1092	No	Yes
	117	scaffold67	962728	963831	5516	6619	91.946	1103	No	Yes
	118	scaffold1	2195597	2194552	1594	2638	78.237	1045	No	Yes
	119	scaffold32	3226719	3227769	48	1107	85.083	1050	No	No
	120	scaffold89	34548	33469	4379	5453	79.428	1079	No	No
	121	scaffold89	126317	127358	4	1002	75.185	1041	No	No
	122	scaffold31	1648842	1647822	1	1030	76.306	1020	No	Yes
	123	scaffold49	1339575	1338530	3	1018	81.93	1045	No	Yes
	124	scaffold78	746929	747981	1	1031	89.394	1052	No	No
	125	scaffold81	552378	551396	1	1019	85.014	982	No	No
	126	scaffold1	2187331	2186357	12459	13482	71.511	974	No	Yes
	127	scaffold2	12983464	12984469	5500	6467	70.126	1005	No	Yes
	128	scaffold101	231753	230741	1	1022	88.921	1012	No	No
	129	scaffold47	1281925	1282917	1	989	79.24	992	No	Yes
	130	scaffold121	50201	49211	114	1123	91.512	990	No	Yes
	131	scaffold15	5285091	5286077	9568	10524	66.014	986	No	No
	132	scaffold16	5476231	5477231	1	972	80.716	1000	No	Yes
	133	scaffold2	16184010	16184974	2292	3257	73.663	964	No	No
	134	scaffold10	3958441	3959393	13089	14054	75.506	952	No	Yes
	135	scaffold2	16189886	16190839	14268	15161	69.949	953	No	No
	136	scaffold33	1191921	1191000	1621	2502	71.95	921	No	No
	137	scaffold38	12044	12930	2332	3248	66.022	886	No	No
	138	scaffold54	1031553	1030692	6523	7447	65.77	861	No	No
	139	scaffold124	4010	3142	1	882	73.139	868	No	Yes
	140	scaffold61	1334502	1335396	1269	2180	83.207	894	No	Yes
	141	scaffold95	201386	200483	54	892	74.701	903	No	Yes
	142	scaffold1	2197015	2196135	22	884	80.022	880	No	Yes
	143	scaffold99	267508	266624	11592	12497	80.786	884	No	Yes
	144	scaffold27	3041606	3040700	1	894	91.996	906	No	No
	145	scaffold2	12986593	12987461	7501	8386	73.572	868	No	Yes
	146	scaffold49	1338540	1337671	1204	2073	83.673	869	No	Yes
	147	scaffold39	2042214	2041370	7450	8298	69.989	844	No	Yes
	148	scaffold3	10446722	10447437	3	831	65.162	715	No	No
	149	scaffold1	5694086	5694947	1	861	96.06	861	No	No
	150	scaffold89	43351	42525	5551	6397	78.312	826	No	Yes
	151	scaffold110	38097	38931	14458	15294	83.729	834	No	No
	152	scaffold32	3103574	3104336	13182	13988	63.886	762	No	No
	153	scaffold54	964858	965629	11041	11829	63.68	771	No	No
	154	scaffold6	11431658	11430841	4865	5675	76.57	817	No	Yes
	155	scaffold109	117567	118386	4875	5689	84.541	819	No	Yes
	156	scaffold31	3419058	3419848	1	794	77.913	790	No	No
	157	scaffold70	808932	809717	8642	9423	71.569	785	No	Yes
	158	scaffold55	1549910	1550684	13538	14335	74.11	774	No	No
	159	scaffold2	16179331	16178587	6837	7591	66.75	744	No	Yes
	160	scaffold6	8871913	8872695	5513	6298	83.753	782	No	No
	161	scaffold73	32537	33291	6961	7716	70.492	754	No	No
	162	scaffold6	11432430	11431660	3164	3936	82.028	770	No	Yes
	163	scaffold83	619846	619072	6010	6784	99.742	774	No	No
	164	scaffold89	54865	55602	2966	3713	67.02	737	No	No
	165	scaffold39	1318482	1317775	3113	3861	75.729	707	No	Yes
	166	scaffold1	6419	5701	8811	9536	79.15	718	No	No
	167	scaffold38	4407	3700	3	686	79.887	707	No	No
	168	scaffold99	266411	265722	14598	15294	75.106	689	No	Yes
	169	scaffold1	2186380	2185725	14046	14734	72.532	655	No	Yes
	170	scaffold17	5293971	5294642	14315	14984	76.505	671	No	Yes
	171	scaffold70	804833	805493	2391	3056	76.889	660	No	Yes
	172	scaffold89	96721	96083	9614	10281	69.403	638	No	No
	173	scaffold38	2269437	2268848	9528	10163	66.308	589	No	No
	174	scaffold70	360601	359980	12081	12715	71.318	621	No	No
	175	scaffold95	202172	201552	6666	7302	67.188	620	No	Yes
	176	scaffold47	3773	3149	391	1014	82.726	624	No	No
	177	scaffold89	57068	56447	1895	2473	70.952	621	No	No
	178	scaffold124	3054	2462	2095	2704	75.481	592	No	Yes
	179	scaffold34	2856177	2856778	13641	14250	76.886	601	No	No
	180	scaffold47	1283241	1283850	11997	12613	84.117	609	No	Yes
	181	scaffold99	269246	268648	9759	10345	79.934	598	No	Yes
	182	scaffold55	634146	633562	9744	10332	81.525	584	No	Yes
	183	scaffold85	10419	10978	14743	15294	67.742	559	No	No
	184	scaffold31	5454	5977	14700	15274	73.07	523	No	Yes
	185	scaffold39	1319029	1318483	2245	2782	78.445	546	No	Yes
	186	scaffold70	808240	808781	5861	6419	70.973	541	No	Yes
	187	scaffold39	2280631	2280082	14743	15294	70.87	549	No	No
	188	scaffold99	269865	269308	8949	9495	80.249	557	No	Yes
	189	scaffold1	9567	9014	2271	2789	79.464	553	No	No
	190	scaffold99	268671	268131	10397	10942	77.617	540	No	Yes
	191	scaffold10	6769037	6769578	1256	1783	77.717	541	No	No
	192	scaffold5	3289640	3290179	11429	11965	83.15	539	No	No
	193	scaffold89	51439	50914	3168	3701	68.762	525	No	No
	194	scaffold39	2056801	2056300	480	1004	72.356	501	No	No
	195	scaffold17	4589571	4590085	1672	2196	77.612	514	No	Yes
	196	scaffold94	327017	327486	1	488	72.676	469	No	No
	197	scaffold99	268007	267505	10989	11505	73.004	502	No	Yes
	198	scaffold2	12986021	12986534	6645	7167	74.952	513	No	Yes
	199	scaffold29	877278	877787	6161	6657	74.374	509	No	No
	200	scaffold113	4083	3600	599	1106	89.237	483	No	No
	201	scaffold89	84041	84528	681	1160	70.98	487	No	No
	202	scaffold95	220218	220715	3219	3726	72.157	497	No	No
	203	scaffold87	476649	476151	6831	7332	74.111	498	No	No
	204	scaffold49	1571918	1571425	8862	9347	73.32	493	No	Yes
	205	scaffold17	4586816	4587308	303	768	77.822	492	No	Yes
	206	scaffold106	166954	166471	5916	6400	97.526	483	No	Yes
	207	scaffold89	42465	41986	8792	9260	77.479	479	No	Yes
	208	scaffold77	29752	29291	4568	5042	68.958	461	No	No
	209	scaffold39	2040876	2040464	9021	9491	69.345	412	No	Yes
	210	scaffold17	5287929	5288387	5545	6006	79.193	458	No	Yes
	211	scaffold47	2060689	2061154	1	444	78.298	465	No	No
	212	scaffold39	1349116	1348663	14671	15131	67.872	453	No	No
	213	scaffold28	3673858	3674290	8702	9146	66.026	432	No	No
	214	scaffold38	8176	7732	3268	3720	66.739	444	No	No
	215	scaffold2	16191256	16190808	2190	2622	78.681	448	No	No
	216	scaffold85	555183	555633	6961	7412	85.242	450	No	No
	217	scaffold49	1847337	1847778	3	388	67.261	441	No	No
	218	scaffold10	6769584	6770023	4611	5055	77.354	439	No	No
	219	scaffold6	11432919	11432483	2406	2841	85.16	436	No	Yes
	220	scaffold39	1317560	1317128	9151	9583	76.037	432	No	Yes
	221	scaffold70	834195	833776	1285	1712	83.488	419	No	No
	222	scaffold2	16191967	16191564	700	1117	79.72	403	No	No
	223	scaffold70	806036	806462	3052	3479	80.841	426	No	Yes
	224	scaffold28	3674102	3674481	8656	9062	67.059	379	No	No
	225	scaffold37	493280	493698	5210	5586	71.429	418	No	No
	226	scaffold96	305485	305067	14877	15294	86.158	418	No	No
	227	scaffold39	1317007	1316612	9778	10183	72.662	395	No	Yes
	228	scaffold78	154735	154364	7066	7468	68.841	371	No	No
	229	scaffold77	36798	36421	6961	7368	69.83	377	No	Yes
	230	scaffold118	43710	43305	14192	14589	74.083	405	No	No
	231	scaffold2	16176699	16176307	10345	10747	72.167	392	No	Yes
	232	scaffold39	1315398	1315038	14147	14542	66.173	360	No	Yes
	233	scaffold17	4592951	4593349	13528	13928	80.149	398	No	Yes
	234	scaffold38	3475	3079	2654	3051	79.397	396	No	Yes
	235	scaffold67	963852	964244	12402	12794	88.636	392	No	Yes
	236	scaffold49	1571296	1570921	9589	9967	73.791	375	No	Yes
	237	scaffold70	812448	812068	14809	15183	67.176	380	No	No
	238	scaffold31	1645938	1645561	3894	4280	78.811	377	No	Yes
	239	scaffold27	861424	861046	13470	13844	68.571	378	No	No
	240	scaffold11	7222143	7221792	8702	9056	66.755	351	No	No
	241	scaffold87	2304	1934	306	676	88.032	370	No	No
	242	scaffold78	748037	748402	1303	1672	89.189	365	No	No
	243	scaffold47	1284560	1284196	14195	14561	74.255	364	No	No
	244	scaffold72	827123	826784	8607	8936	67.397	339	No	No
	245	scaffold38	18537	18181	3559	3901	73.003	356	No	No
	246	scaffold95	166539	166207	4518	4872	70.112	332	No	No
	247	scaffold1	9782360	9782009	14917	15270	87.853	351	No	Yes
	248	scaffold107	130402	130740	3050	3369	73.607	338	No	Yes
	249	scaffold23	816300	815990	8553	8875	66.964	310	No	No
	250	scaffold107	342	14	1204	1507	76.061	328	No	No
	251	scaffold47	1282937	1283241	1093	1404	68.098	304	No	Yes
	252	scaffold2	4715743	4715426	2225	2534	80.938	317	No	No
	253	scaffold29	383334	383020	2618	2929	83.648	314	No	No
	254	scaffold10	1094863	1094554	3901	4216	77.044	309	No	Yes
	255	scaffold27	861747	861447	8335	8637	70.066	300	No	No
	256	scaffold90	134545	134246	3228	3528	81.395	299	No	No
	257	scaffold73	32259	32551	6577	6872	73.09	292	No	No
	258	scaffold47	1283854	1284145	14647	14944	73.333	291	No	Yes
	259	scaffold34	2856767	2857061	14781	15080	74.667	294	No	No
	260	scaffold6	5822140	5822422	5754	6039	68.121	282	No	No
	261	scaffold2	16177190	16176909	9677	9967	73.826	281	No	Yes
	262	scaffold6	10132979	10133269	15013	15294	74.15	290	No	No
	263	scaffold118	52029	51746	15013	15294	71.181	283	No	No
	264	scaffold60	1144622	1144356	6007	6289	68.99	266	No	No
	265	scaffold43	5584	5305	40	291	78.292	279	No	Yes
	266	scaffold10	4722956	4723220	4657	4932	74.368	264	No	No
	267	scaffold22	709458	709720	5872	6135	68.364	262	No	No
	268	scaffold39	1315687	1315428	13539	13801	75.472	259	No	Yes
	269	scaffold47	1284543	1284799	15043	15294	72.692	256	No	Yes
	270	scaffold95	212807	212558	4302	4555	72.835	249	No	No
	271	scaffold28	2434606	2434859	6886	7139	79.134	253	No	No
	272	scaffold2	14297306	14297537	7438	7684	69.841	231	No	No
	273	scaffold89	81974	82220	570	808	74.9	246	No	No
	274	scaffold18	1698112	1697869	5492	5719	68.127	243	No	No
	275	scaffold95	202445	202206	6310	6559	68.4	239	No	Yes
	276	scaffold39	1349691	1349445	13909	14135	74.8	246	No	No
	277	scaffold11	1873754	1873997	759	999	77.823	243	No	No
	278	scaffold11	7157785	7157543	10513	10758	78.455	242	No	No
	279	scaffold89	85148	84913	14658	14895	71.837	235	No	No
	280	scaffold47	11785	12011	3	238	70.248	226	No	No
	281	scaffold9	3331128	3331355	99	335	69.008	227	No	No
	282	scaffold89	52626	52402	2324	2561	75.519	224	No	No
	283	scaffold2	16177480	16177260	8206	8442	68.908	220	No	Yes
	284	scaffold1	1356756	1356526	13264	13490	76.471	230	No	No
	285	scaffold89	82975	82757	9554	9786	68.22	218	No	No
	286	scaffold55	633563	633341	10398	10627	75.847	222	No	Yes
	287	scaffold10	1136927	1137151	14	234	77.632	224	No	No
	288	scaffold77	29074	28848	2362	2588	71.93	226	No	No
	289	scaffold13	5347013	5346800	827	1053	80.617	213	No	No
	290	scaffold25	3089088	3088873	7314	7536	69.604	215	No	No
	291	scaffold17	4586641	4586863	1	210	77.679	222	No	Yes
	292	scaffold107	1692	1472	839	1052	77.232	220	No	No
	293	scaffold1	44215	43999	2349	2567	71.041	216	No	No
	294	scaffold1	38176	37965	3346	3564	67.421	211	No	No
	295	scaffold77	34510	34293	8283	8502	73.636	217	No	Yes
	296	scaffold1	2192251	2192035	7053	7270	82.11	216	No	Yes
	297	scaffold27	1897634	1897442	14167	14379	69.266	192	No	No
	298	scaffold8	9084374	9084171	5866	6075	69.124	203	No	No
	299	scaffold39	429825	429620	5511	5720	70.833	205	No	No
	300	scaffold17	2685365	2685153	2662	2871	85.981	212	No	Yes
	301	scaffold1	36660	36453	2965	3175	70.142	207	No	No
	302	scaffold39	1316178	1315971	11381	11588	75.829	207	No	Yes
	303	scaffold17	5294643	5294840	15084	15294	78.673	197	No	Yes
	304	scaffold38	16412	16210	4390	4599	75.714	202	No	No
	305	scaffold3	10447485	10447693	961	1165	76.077	208	No	No
	306	scaffold2	12982769	12982970	902	1100	74.879	201	No	Yes
	307	scaffold1	1349283	1349487	1320	1524	82.609	204	No	Yes
	308	scaffold45	2025444	2025241	14186	14379	68.116	203	No	No
	309	scaffold8	9084344	9084148	5526	5719	70.388	196	No	No
	310	scaffold4	116549	116746	5525	5720	71.078	197	No	No
	311	scaffold14	4724083	4723894	8645	8839	67.647	189	No	No
	312	scaffold5	11452569	11452390	15089	15286	69.118	179	No	No
	313	scaffold25	2958589	2958791	8068	8269	80.788	202	No	No
	314	scaffold95	200421	200230	1268	1452	71.859	191	No	No
	315	scaffold90	59421	59602	349	544	71.212	181	No	No
	316	scaffold3	1267278	1267473	5524	5706	69.192	195	No	No
	317	scaffold3	414808	414639	7316	7505	69.388	169	No	No
	318	scaffold55	636098	635909	2088	2278	85.938	189	No	Yes
	319	scaffold47	1426327	1426500	2866	3057	69.792	173	No	No
	320	scaffold38	3703	3519	2329	2517	84.127	184	No	Yes
	321	scaffold86	5154	4970	2890	3077	86.17	184	No	No
	322	scaffold107	128530	128705	246	432	82.353	175	No	Yes
	323	scaffold105	5839	5661	42	217	76.882	178	No	Yes
	324	scaffold99	123046	122864	4656	4839	74.457	182	No	No
	325	scaffold47	12813	12990	3621	3789	72.678	177	No	No
	326	scaffold28	3676112	3676292	8702	8877	69.399	180	No	No
	327	scaffold19	1002953	1002781	4	183	74.586	172	No	No
	328	scaffold3	4014980	4014802	10340	10515	80.663	178	No	No
	329	scaffold95	212265	212087	8119	8296	72.626	178	No	Yes
	330	scaffold127	20850	21015	2878	3049	70.787	165	No	No
	331	scaffold35	619482	619649	12125	12300	70.225	167	No	No
	332	scaffold19	3476881	3476708	14486	14645	71.751	173	No	No
	333	scaffold31	152121	152293	13914	14073	76.705	172	No	No
	334	scaffold24	1866615	1866787	13903	14065	70.115	172	No	No
	335	scaffold1	33640	33471	3226	3395	71.765	169	No	No
	336	scaffold95	216250	216093	883	1046	73.939	157	No	No
	337	scaffold3	4726173	4726011	14484	14644	69.697	162	No	No
	338	scaffold3	4797627	4797475	15138	15291	71.515	152	No	No
	339	scaffold89	77216	77053	2378	2541	79.268	163	No	No
	340	scaffold107	428	272	1009	1166	88.199	156	No	No
	341	scaffold89	82222	82381	4670	4830	72.671	159	No	No
	342	scaffold57	1439158	1439002	2594	2737	71.25	156	No	No
	343	scaffold39	1316592	1316450	10487	10646	66.875	142	No	Yes
	344	scaffold85	548613	548770	39	188	83.019	157	No	No
	345	scaffold25	3842341	3842495	5561	5707	72.956	154	No	No
	346	scaffold2	12983137	12983294	2442	2599	82.278	157	No	Yes
	347	scaffold95	157633	157482	4460	4614	74.051	151	No	No
	348	scaffold101	232946	232792	15139	15294	90.506	154	No	No
	349	scaffold8	7734737	7734591	15084	15230	70.701	146	No	No
	350	scaffold25	850887	851033	8705	8856	73.718	146	No	No
	351	scaffold7	4767695	4767846	15138	15286	74.359	151	No	No
	352	scaffold39	2041317	2041167	8470	8620	69.935	150	No	Yes
	353	scaffold56	280474	280619	15138	15286	71.053	145	No	No
	354	scaffold95	222827	222966	4519	4667	73.333	139	No	No
	355	scaffold61	1339210	1339347	5563	5705	74	137	No	Yes
	356	scaffold39	1317769	1317622	3952	4099	81.081	147	No	Yes
	357	scaffold95	216018	215873	1374	1511	74.83	145	No	No
	358	scaffold77	30686	30541	4094	4238	70.068	145	No	Yes
	359	scaffold84	396804	396948	1253	1395	83.448	144	No	No
	360	scaffold22	875697	875828	2905	3047	71.724	131	No	No
	361	scaffold17	3408417	3408276	15145	15284	73.103	141	No	No
	362	scaffold71	730808	730947	5571	5707	74.126	139	No	No
	363	scaffold41	1360546	1360405	9504	9646	74.825	141	No	No
	364	scaffold22	3455345	3455203	10328	10470	88.811	142	No	No
	365	scaffold6	9769388	9769524	9072	9209	70.922	136	No	No
	366	scaffold60	139176	139041	1232	1362	70.803	135	No	No
	367	scaffold21	2149755	2149882	15138	15271	72.794	127	No	No
	368	scaffold38	1050025	1050156	958	1077	73.881	131	No	No
	369	scaffold2	16183792	16183922	2179	2312	77.612	130	No	No
	370	scaffold3	8915837	8915962	1805	1931	72.18	125	No	No
	371	scaffold1	46457	46583	4507	4638	70.677	126	No	No
	372	scaffold1	33173	33299	2354	2480	71.538	126	No	No
	373	scaffold1	21297310	21297185	5594	5722	73.643	125	No	No
	374	scaffold6	4948995	4948870	10212	10339	71.318	125	No	No
	375	scaffold32	3104345	3104472	14123	14243	71.318	127	No	No
	376	scaffold21	968751	968635	5598	5719	73.81	116	No	No
	377	scaffold47	1283306	1283428	7167	7285	73.016	122	No	Yes
	378	scaffold1	11665935	11665816	2500	2619	75.2	119	No	No
	379	scaffold23	816359	816243	6152	6273	73.984	116	No	No
	380	scaffold39	2281072	2280952	13299	13413	73.984	120	No	No
	381	scaffold34	2857721	2857837	15175	15294	77.049	116	No	No
	382	scaffold1	37969	37850	3607	3719	75	119	No	No
	383	scaffold99	6192	6307	11553	11666	80.672	115	No	No
	384	scaffold29	2308758	2308646	11638	11751	74.79	112	No	No
	385	scaffold78	154338	154225	8143	8258	82.759	113	No	No
	386	scaffold6	5013398	5013511	15177	15284	73.276	113	No	No
	387	scaffold34	2857048	2857158	15181	15294	79.31	110	No	No
	388	scaffold5	1987763	1987871	6162	6275	72.174	108	No	No
	389	scaffold27	1987313	1987199	15175	15281	73.913	114	No	No
	390	scaffold18	3276429	3276322	6587	6700	71.93	107	No	No
	391	scaffold29	383455	383351	2412	2524	82.301	104	No	No
	392	scaffold30	3108983	3109088	2458	2568	78.571	105	No	No
	393	scaffold1	37513	37619	2386	2492	78.505	106	No	No
	394	scaffold89	54033	54139	3614	3718	85.047	106	No	No
	395	scaffold88	318249	318144	8258	8361	74.528	105	No	No
	396	scaffold17	4105128	4105228	1061	1165	76.19	100	No	No
	397	scaffold6	10030970	10031070	15194	15294	82.524	100	No	No
	398	scaffold1	2195908	2195808	1401	1494	79.412	100	No	Yes
	399	scaffold27	1316431	1316335	1833	1931	75.49	96	No	No
	400	scaffold2	16177756	16177655	7642	7740	81.373	101	No	Yes
	401	scaffold7	6446918	6446820	994	1087	76.238	98	No	No
	402	scaffold10	1094955	1094865	1393	1485	75.269	90	No	Yes
	403	scaffold1	42464	42373	3634	3725	83.696	91	No	No
	404	scaffold105	5651	5568	1076	1166	87.912	83	No	Yes
	405	scaffold39	1316459	1316373	10795	10880	79.121	86	No	Yes
	406	scaffold38	10684	10771	3632	3719	89.773	87	No	No
	407	scaffold2	16176876	16176789	10032	10119	75	87	No	Yes
	408	scaffold6	8872776	8872693	9958	10041	83.333	83	No	No
	409	scaffold49	1338550	1338470	1084	1166	96.386	80	No	Yes
	410	scaffold19	3345591	3345669	13894	13975	77.108	78	No	No
	411	scaffold1	11807316	11807238	1089	1166	77.5	78	No	No
	412	scaffold88	37319	37395	5649	5719	79.221	76	No	No
	413	scaffold17	4894911	4894987	10833	10909	76.623	76	No	No
	414	scaffold60	1015705	1015777	13889	13959	81.333	72	No	No
	415	scaffold77	33908	33836	4599	4671	79.452	72	No	Yes
	416	scaffold27	3040680	3040608	13886	13957	79.452	72	No	No
	417	scaffold7	4914439	4914367	13889	13959	79.452	72	No	No
	418	scaffold60	1095575	1095640	4083	4152	77.778	65	No	No
	419	scaffold43	3383	3313	2447	2517	80.282	70	No	Yes
	420	scaffold31	3259034	3258969	13878	13948	83.099	65	No	No
	421	scaffold113	3426	3357	1098	1166	85.714	69	No	No
	422	scaffold16	5477252	5477316	1099	1166	91.176	64	No	Yes
	423	scaffold31	151968	152033	13677	13744	79.412	65	No	No
	424	scaffold49	1196051	1196116	7310	7374	84.848	65	No	No
	425	scaffold4	857567	857509	5652	5706	81.356	58	No	No
	426	scaffold22	375138	375084	1876	1931	87.719	54	No	No
	427	scaffold1	9789341	9787772	4	1519	80.623	1569	Yes	Yes
	428	scaffold10	1096137	1095010	1	1166	70.32	1127	Yes	Yes
	429	scaffold101	4	393	7711	8113	78.765	389	Yes	Yes
	430	scaffold101	425	1536	8302	9436	77.749	1111	Yes	Yes
	431	scaffold101	1663	6045	10912	15294	80.912	4382	Yes	Yes
	432	scaffold101	230752	230675	1089	1166	97.436	77	Yes	No
	433	scaffold104	178866	179964	1	1106	91.622	1098	Yes	Yes
	434	scaffold104	180028	187130	1247	8414	88.548	7102	Yes	Yes
	435	scaffold104	187155	188325	13021	14139	85.362	1170	Yes	Yes
	436	scaffold106	166467	158951	7785	15294	80.847	7516	Yes	Yes
	437	scaffold107	2616	1708	1	912	78.778	908	Yes	No
	438	scaffold109	118351	120634	5800	8113	83.893	2283	Yes	Yes
	439	scaffold109	120667	121783	8302	9434	77.797	1116	Yes	Yes
	440	scaffold109	121829	126206	10912	15294	80.876	4377	Yes	Yes
	441	scaffold110	1841	68	13182	14985	78.497	1773	Yes	No
	442	scaffold110	4034	1854	9918	12078	77.243	2180	Yes	No
	443	scaffold110	4930	4039	8906	9823	82.807	891	Yes	No
	444	scaffold110	88736	86675	13182	15294	78.538	2061	Yes	No
	445	scaffold110	90929	88749	9918	12078	77.243	2180	Yes	No
	446	scaffold110	91824	90934	8906	9823	82.898	890	Yes	No
	447	scaffold112	44474	45395	4	912	78.511	921	Yes	No
	448	scaffold112	45436	45906	1268	1742	75.869	470	Yes	No
	449	scaffold112	45658	46759	1615	2735	76.048	1101	Yes	No
	450	scaffold119	46710	46365	14907	15292	75	345	Yes	Yes
	451	scaffold119	47477	46627	14000	14860	81.533	850	Yes	Yes
	452	scaffold119	47629	47560	8365	8434	87.143	69	Yes	Yes
	453	scaffold119	52136	47625	3615	8199	82.367	4511	Yes	Yes
	454	scaffold120	48788	49799	1	998	86.783	1011	Yes	No
	455	scaffold121	3029	1	4404	7502	79.808	3028	Yes	Yes
	456	scaffold121	4023	3037	3066	4072	85.955	986	Yes	Yes
	457	scaffold121	4500	4308	2561	2755	88.832	192	Yes	Yes
	458	scaffold121	5461	4487	1251	2217	81.571	974	Yes	Yes
	459	scaffold121	6550	5452	78	1123	80.952	1098	Yes	Yes
	460	scaffold121	38399	38005	14894	15294	85.644	394	Yes	Yes
	461	scaffold121	40871	38419	12110	14573	79.337	2452	Yes	Yes
	462	scaffold121	41373	40866	11237	11751	80.228	507	Yes	Yes
	463	scaffold121	42171	41373	9642	10453	82.475	798	Yes	Yes
	464	scaffold121	43041	42135	8286	9208	79.377	906	Yes	Yes
	465	scaffold121	44846	43044	6342	8202	77.5	1802	Yes	Yes
	466	scaffold121	46780	45730	4404	5477	83.565	1050	Yes	Yes
	467	scaffold121	48258	46788	2561	4072	78.576	1470	Yes	Yes
	468	scaffold121	49220	48245	1251	2217	77.964	975	Yes	Yes
	469	scaffold122	11476	12399	4	912	78.511	923	Yes	No
	470	scaffold122	12440	12910	1268	1742	75.869	470	Yes	No
	471	scaffold122	12662	13764	1615	2735	76.133	1102	Yes	No
	472	scaffold13	7	2493	5873	8414	86.854	2486	Yes	No
	473	scaffold13	2518	4843	13021	15294	87.473	2325	Yes	No
	474	scaffold142	25613	26535	4	912	78.701	922	Yes	No
	475	scaffold142	26576	27045	1268	1742	75.665	469	Yes	No
	476	scaffold142	26887	27899	1691	2735	77.386	1012	Yes	No
	477	scaffold15	2655159	2654763	14894	15294	86.567	396	Yes	Yes
	478	scaffold15	2657639	2655180	12110	14573	79.848	2459	Yes	Yes
	479	scaffold15	2658147	2657589	11237	11801	79.346	558	Yes	Yes
	480	scaffold15	2658909	2658147	9692	10453	84.726	762	Yes	Yes
	481	scaffold15	2659825	2658914	8286	9208	79.614	911	Yes	Yes
	482	scaffold15	2663558	2659828	4404	8202	80.042	3730	Yes	Yes
	483	scaffold15	2664552	2663566	3066	4072	85.955	986	Yes	Yes
	484	scaffold15	2665061	2664867	2561	2755	89.848	194	Yes	Yes
	485	scaffold15	2666023	2665048	1251	2217	81.672	975	Yes	Yes
	486	scaffold15	2667127	2666014	78	1123	79.804	1113	Yes	Yes
	487	scaffold156	921	5	4	912	77.152	916	Yes	No
	488	scaffold16	1168	95	13769	14802	85.175	1073	Yes	No
	489	scaffold16	5477253	5478934	1208	2798	74.493	1681	Yes	Yes
	490	scaffold16	5478956	5479006	2861	2911	88.235	50	Yes	Yes
	491	scaffold16	5479021	5480307	6966	8385	68.939	1286	Yes	Yes
	492	scaffold16	5480299	5481089	8640	9395	71.941	790	Yes	Yes
	493	scaffold16	5481106	5482163	10290	11365	75.366	1057	Yes	Yes
	494	scaffold16	5482169	5482268	14318	14418	77.451	99	Yes	Yes
	495	scaffold16	5482299	5482472	14583	14756	74.713	173	Yes	Yes
	496	scaffold161	3782	2678	1615	2735	76.089	1104	Yes	No
	497	scaffold161	4004	3534	1268	1742	75.869	470	Yes	No
	498	scaffold161	4967	4045	4	912	78.594	922	Yes	No
	499	scaffold17	2686756	2685375	1088	2534	77.057	1381	Yes	Yes
	500	scaffold17	2687753	2686737	1	1012	85.866	1016	Yes	Yes
	501	scaffold17	3384239	3385295	1	1105	91.238	1056	Yes	No
	502	scaffold17	3385278	3398226	2303	15294	93.099	12948	Yes	No
	503	scaffold2	16191659	16191268	1089	1496	72.662	391	Yes	No
	504	scaffold22	875487	875599	2917	3041	73.6	112	Yes	No
	505	scaffold22	875602	875717	2917	3047	73.282	115	Yes	No
	506	scaffold3	413518	399986	1686	15294	82.437	13532	Yes	No
	507	scaffold31	1	1064	3899	5000	73.421	1063	Yes	No
	508	scaffold31	1051	2474	5115	6525	76.527	1423	Yes	Yes
	509	scaffold31	2458	5407	11326	14236	76.846	2949	Yes	Yes
	510	scaffold34	2860231	2861317	1	1012	76.916	1086	Yes	Yes
	511	scaffold34	2861371	2861435	1106	1166	81.818	64	Yes	Yes
	512	scaffold34	2861392	2862060	1231	1884	71.695	668	Yes	Yes
	513	scaffold34	2862109	2862650	4860	5439	68.143	541	Yes	Yes
	514	scaffold38	10840	10899	3656	3715	86.667	59	Yes	No
	515	scaffold39	1314761	1314672	15206	15294	85.714	89	Yes	Yes
	516	scaffold39	1315105	1314796	14776	15104	72.072	309	Yes	Yes
	517	scaffold39	2040129	2040040	15206	15294	85.714	89	Yes	Yes
	518	scaffold39	2040436	2040163	14813	15104	71.622	273	Yes	Yes
	519	scaffold39	2565873	2567057	1	1166	87.239	1184	Yes	No
	520	scaffold42	146	1277	1683	2798	76.17	1131	Yes	Yes
	521	scaffold42	1299	1349	2861	2911	88.235	50	Yes	Yes
	522	scaffold42	1364	2660	6966	8385	69.421	1296	Yes	Yes
	523	scaffold42	2652	3438	8640	9395	71.411	786	Yes	Yes
	524	scaffold42	3455	4512	10290	11365	75.366	1057	Yes	Yes
	525	scaffold42	4518	4616	14319	14418	77.228	98	Yes	Yes
	526	scaffold42	4647	5350	14583	15294	72.352	703	Yes	Yes
	527	scaffold43	2669	2462	1090	1299	76.777	207	Yes	No
	528	scaffold43	2778	2592	1090	1275	76.064	186	Yes	No
	529	scaffold43	2887	2701	1092	1275	77.005	186	Yes	No
	530	scaffold43	3091	2810	1005	1275	73.498	281	Yes	No
	531	scaffold43	3251	2919	936	1275	84.195	332	Yes	No
	532	scaffold43	4417	3406	1374	2383	75.499	1011	Yes	Yes
	533	scaffold43	5210	4465	306	1053	78.886	745	Yes	Yes
	534	scaffold43	726579	727529	14344	15294	96.432	950	Yes	No
	535	scaffold43	2303879	2304819	1	1020	80.526	940	Yes	No
	536	scaffold43	2304837	2310259	1253	6645	83.704	5422	Yes	No
	537	scaffold44	10902	10728	1	166	77.143	174	Yes	No
	538	scaffold44	1903380	1903753	14917	15294	87.071	373	Yes	No
	539	scaffold47	2063134	2065164	2916	5000	76.554	2030	Yes	No
	540	scaffold47	2065151	2066577	5115	6525	76.612	1426	Yes	No
	541	scaffold47	2066561	2068653	11326	13417	76.17	2092	Yes	No
	542	scaffold49	13	3634	11685	15294	80.496	3621	Yes	No
	543	scaffold49	1573252	1571921	7115	8541	69.568	1331	Yes	Yes
	544	scaffold49	1574187	1573766	669	1103	75.561	421	Yes	Yes
	545	scaffold49	1847786	1848233	643	1103	76.059	447	Yes	No
	546	scaffold49	1848771	1849540	7115	7936	69.843	769	Yes	No
	547	scaffold54	1	6893	8323	15294	81.041	6892	Yes	No
	548	scaffold58	1383	527	11847	12688	75.058	856	Yes	No
	549	scaffold58	1866	1304	1295	1922	68.175	562	Yes	No
	550	scaffold58	2158	1951	761	994	74.359	207	Yes	No
	551	scaffold58	3096	2212	1	780	68.456	884	Yes	No
	552	scaffold6	5749083	5749530	1439	1883	66.738	447	Yes	No
	553	scaffold6	5749146	5749590	1442	1883	66.739	444	Yes	No
	554	scaffold6	5749206	5749650	1442	1883	66.739	444	Yes	No
	555	scaffold6	5749266	5749714	1442	1906	66.597	448	Yes	No
	556	scaffold6	5749326	5749674	1442	1805	66.845	348	Yes	No
	557	scaffold6	8684643	8683676	12520	13491	76.9	967	Yes	No
	558	scaffold6	8687021	8684660	10032	12398	84.146	2361	Yes	No
	559	scaffold6	8852239	8853204	11431	12398	84.016	965	Yes	No
	560	scaffold6	8853221	8854188	12520	13491	77.001	967	Yes	No
	561	scaffold6	10500903	10514986	1261	15294	98.205	14083	Yes	No
	562	scaffold60	1997	200	6103	7985	71.15	1797	Yes	No
	563	scaffold60	1339356	1340279	4	912	78.511	923	Yes	No
	564	scaffold60	1340320	1340790	1268	1742	75.869	470	Yes	No
	565	scaffold60	1340542	1341644	1615	2735	76.133	1102	Yes	No
	566	scaffold60	1362314	1363235	4	912	78.488	921	Yes	No
	567	scaffold60	1363276	1363746	1268	1742	75.869	470	Yes	No
	568	scaffold60	1363498	1364600	1615	2735	76.219	1102	Yes	No
	569	scaffold61	1333443	1334514	1	1107	81.019	1071	Yes	Yes
	570	scaffold61	1341629	1345039	9025	12435	83.923	3410	Yes	Yes
	571	scaffold61	1345053	1346861	12704	14471	75.448	1808	Yes	Yes
	572	scaffold65	2	219	3343	3559	83.486	217	Yes	No
	573	scaffold65	242	8860	5115	13902	79.77	8618	Yes	No
	574	scaffold67	959365	960360	4	980	92.285	995	Yes	Yes
	575	scaffold70	835291	834169	1	1106	85.201	1122	Yes	No
	576	scaffold72	11635	12183	14742	15294	86.151	548	Yes	No
	577	scaffold73	811998	813126	8791	9933	69.16	1128	Yes	No
	578	scaffold74	1496	4	10912	12439	82.954	1492	Yes	Yes
	579	scaffold74	1735	1622	9320	9436	87.179	113	Yes	Yes
	580	scaffold74	3061	2764	8302	8605	75.161	297	Yes	Yes
	581	scaffold74	3361	3094	7849	8113	77.323	267	Yes	Yes
	582	scaffold78	747976	748040	1089	1153	93.846	64	Yes	No
	583	scaffold8	1947	3510	13769	15294	89.664	1563	Yes	No
	584	scaffold82	666635	667126	1227	1689	69.625	491	Yes	No
	585	scaffold82	667283	667535	1227	1473	68.441	252	Yes	No
	586	scaffold82	667816	668304	1227	1689	68.862	488	Yes	No
	587	scaffold82	668613	668892	1375	1689	67.584	279	Yes	No
	588	scaffold82	669027	669511	1227	1689	68.072	484	Yes	No
	589	scaffold82	669672	670101	1227	1689	66.667	429	Yes	No
	590	scaffold84	395713	396833	1	1105	88.007	1120	Yes	No
	591	scaffold85	5678	6218	1227	1735	68.941	540	Yes	No
	592	scaffold85	6300	6785	1227	1689	68.273	485	Yes	No
	593	scaffold85	6920	7192	1204	1473	69.474	272	Yes	No
	594	scaffold85	7492	7978	1227	1689	68.337	486	Yes	No
	595	scaffold85	8136	8388	1227	1473	68.441	252	Yes	No
	596	scaffold85	8672	9158	1227	1689	68.537	486	Yes	No
	597	scaffold85	9316	9748	1227	1689	67.149	432	Yes	No
	598	scaffold85	548807	549515	311	1020	87.849	708	Yes	No
	599	scaffold85	549533	555188	1253	6873	83.485	5655	Yes	No
	600	scaffold86	4536	1	5115	9708	80.565	4535	Yes	No
	601	scaffold86	4973	4556	3142	3559	84.45	417	Yes	No
	602	scaffold87	2754	2430	1	327	75.367	324	Yes	No
	603	scaffold87	480627	477134	1374	4991	70.7	3493	Yes	No
	604	scaffold87	481320	480675	409	1053	76.969	645	Yes	No
	605	scaffold89	36612	36276	1374	1742	77.688	336	Yes	No
	606	scaffold89	54224	54283	3656	3715	88.333	59	Yes	No
	607	scaffold90	57	3549	8944	12435	82.999	3492	Yes	No
	608	scaffold90	3563	6209	12704	15294	77.691	2646	Yes	No
	609	scaffold91	2852	3940	1	1012	77.099	1088	Yes	Yes
	610	scaffold91	3994	4057	1106	1166	83.077	63	Yes	Yes
	611	scaffold91	4014	4675	1231	1884	72.279	661	Yes	Yes
	612	scaffold91	4724	5268	4860	5439	68.484	544	Yes	Yes
	613	scaffold94	692	1839	1	994	66.416	1147	Yes	No
	614	scaffold94	1924	2453	1295	1889	68.099	529	Yes	No
	615	scaffold94	2408	3264	11847	12688	75.289	856	Yes	No
	616	scaffold96	3163	4032	9020	9933	68.623	869	Yes	No
	617	scaffold97	1	3690	4444	8199	81.575	3689	Yes	No
	618	scaffold97	3686	3755	8365	8434	87.143	69	Yes	No
	619	scaffold97	3837	4686	14000	14860	81.417	849	Yes	No
	620	scaffold97	4603	4950	14907	15294	75.127	347	Yes	No
	621	scaffold97	42769	42838	8365	8434	87.143	69	Yes	No
	622	scaffold97	42921	43771	14000	14860	81.533	850	Yes	No
	623	scaffold97	43688	44035	14907	15294	75.127	347	Yes	No
	624	scaffold97	194480	195657	1	1166	88.439	1177	Yes	No
	625	scaffold97	195471	199646	1088	5256	92.915	4175	Yes	No
	626	scaffold97	212138	212650	1	515	90.135	512	Yes	No
	627	scaffold97	225075	225587	1	515	89.942	512	Yes	No
	628	scaffold99	272482	269915	6103	8733	71.889	2567	Yes	No
E. koningsbergeri	1	scf7180000020934	1	3309	13752	17060	99.668	3308	No	No
	2	scf7180000022144	3104	2760	12012	12353	67.806	344	No	No
	3	scf7180000020934	3460	4212	5695	6479	64.813	752	No	No
	4	scf7180000022144	5156	3851	10019	11321	70.337	1305	No	No
	5	scf7180000020367	13508	13839	7584	7949	73.243	331	No	No
	6	scf7180000020400	18478	18634	3465	3612	69.753	156	No	No
	7	scf7180000020315	33873	33714	14951	15115	69.412	159	No	No
	8	scf7180000023670	38517	38323	13723	13920	70.647	194	No	No
	9	scf7180000020498	52333	52559	5001	5230	80.87	226	No	No
	10	scf7180000020301	70987	71074	4325	4415	79.57	87	No	No
	11	scf7180000020358	73166	73019	417	561	71.338	147	No	No
	12	scf7180000020274	85080	84906	16093	16267	70.43	174	No	No
	13	scf7180000020398	97835	98046	16596	16807	68.182	211	No	No
	14	scf7180000020551	98241	98484	3215	3458	94.672	243	No	No
	15	scf7180000020271	109620	109772	16480	16628	72.258	152	No	No
	16	scf7180000020251	119862	119588	3043	3317	86.545	274	No	No
	17	scf7180000023668	126465	126361	5690	5793	75	104	No	No
	18	scf7180000020262	131314	130886	5247	5672	69.058	428	No	No
	19	scf7180000020330	156423	156227	4660	4855	88.325	196	No	No
	20	scf7180000023928	157672	157565	5695	5796	75	107	No	No
	21	scf7180000020383	159905	159713	3874	4088	70.233	192	No	No
	22	scf7180000020386	186074	186336	8391	8653	84.03	262	No	No
	23	scf7180000020376	200576	200900	1740	2051	88	324	No	No
	24	scf7180000020319	219066	218879	4111	4285	75.532	187	No	No
	25	scf7180000020297	260374	260499	7418	7536	72.222	125	No	No
	26	scf7180000020441	264926	263933	4468	5444	68.151	993	No	No
	27	scf7180000020252	269285	269816	7318	7851	86.567	531	No	No
	28	scf7180000023926	300990	301178	1259	1443	71.204	188	No	No
	29	scf7180000023898	302180	301954	1787	2001	80.176	226	No	No
	30	scf7180000020515	327293	327006	13106	13413	68.553	287	No	No
	31	scf7180000020535	336426	337449	5219	6232	72.008	1023	No	No
	32	scf7180000020535	338461	339211	6446	7230	75.884	750	No	No
	33	scf7180000020535	339893	340144	7257	7505	75.099	251	No	No
	34	scf7180000020358	346068	345982	5796	5884	79.348	86	No	No
	35	scf7180000020257	348471	348222	10381	10637	75.097	249	No	No
	36	scf7180000020303	393695	394071	7068	7444	74.211	376	No	No
	37	scf7180000020482	455807	455899	12423	12515	74.194	92	No	No
	38	scf7180000020341	479993	480569	5904	6484	83.135	576	No	No
	39	scf7180000020280	494193	494395	11104	11311	81.25	202	No	No
	40	scf7180000020255	553424	553935	2202	2710	68.148	511	No	No
	41	scf7180000020258	588684	588310	10758	11132	94.667	374	No	No
	42	scf7180000023669	603610	603764	5688	5850	71.856	154	No	No
	43	scf7180000020256	631313	630849	4432	4902	77.637	464	No	No
	44	scf7180000020286	643012	642873	4275	4415	73.469	139	No	No
	45	scf7180000020401	661999	661345	3172	3849	83.138	654	No	No
	46	scf7180000020297	697073	697243	14408	14581	75.141	170	No	No
	47	scf7180000020261	717905	718071	14385	14545	79.042	166	No	No
	48	scf7180000020333	747854	748157	16310	16615	90.291	303	No	No
	49	scf7180000023781	795388	795246	3476	3614	76.552	142	No	No
	50	scf7180000020406	840843	841135	633	946	76.341	292	No	No
	51	scf7180000020255	861345	859877	10912	12389	65.938	1468	No	No
	52	scf7180000020309	861398	861244	11091	11238	71.613	154	No	No
	53	scf7180000020297	882656	882448	4533	4741	86.603	208	No	No
	54	scf7180000020256	888979	888793	11904	12094	70.466	186	No	No
	55	scf7180000023926	936944	936153	11077	11818	88.763	791	No	No
	56	scf7180000020363	965669	965431	4144	4376	68.127	238	No	No
	57	scf7180000020281	985175	984547	7536	8221	70.478	628	No	No
	58	scf7180000023672	1000009	1000169	10337	10498	69.277	160	No	No
	59	scf7180000020263	1027739	1028103	10130	10498	69.211	364	No	No
	60	scf7180000023653	1090814	1090238	14504	15109	67.409	576	No	No
	61	scf7180000020413	1124271	1123957	8266	8581	86.435	314	No	No
	62	scf7180000020406	1135634	1135840	13377	13598	74.775	206	No	No
	63	scf7180000020280	1147710	1147228	11987	12482	76.367	482	No	No
	64	scf7180000020259	1173432	1173556	5733	5867	71.429	124	No	No
	65	scf7180000023669	1181842	1181605	8340	8579	91.667	237	No	No
	66	scf7180000020502	1184056	1183902	2989	3146	68.519	154	No	No
	67	scf7180000020413	1195497	1195654	13925	14080	82.911	157	No	No
	68	scf7180000020335	1246408	1246174	2602	2842	68.548	234	No	No
	69	scf7180000023673	1275852	1275453	927	1335	86.232	399	No	No
	70	scf7180000023673	1300391	1300205	16592	16779	93.617	186	No	No
	71	scf7180000023798	1302217	1301995	13369	13558	69.604	222	No	No
	72	scf7180000023666	1304456	1304690	14666	14900	88.936	234	No	No
	73	scf7180000023798	1364146	1365039	8461	9424	75.801	893	No	No
	74	scf7180000020413	1409460	1409578	7661	7779	82.5	118	No	No
	75	scf7180000023668	1416347	1416288	984	1043	85	59	No	No
	76	scf7180000020292	1481497	1480631	8398	9272	72.303	866	No	No
	77	scf7180000020292	1527008	1527169	244	420	78.652	161	No	No
	78	scf7180000020287	1537848	1537749	16178	16285	74.074	99	No	No
	79	scf7180000020334	1539621	1539703	12396	12483	78.652	82	No	No
	80	scf7180000020263	1583106	1583386	846	1127	70	280	No	No
	81	scf7180000020413	1605444	1605645	2814	3015	80.392	201	No	No
	82	scf7180000020413	1614187	1614461	7655	7929	86.957	274	No	No
	83	scf7180000023798	1617272	1617410	3486	3613	72.857	138	No	No
	84	scf7180000020251	1627493	1627333	1778	1970	68.557	160	No	No
	85	scf7180000020251	1633790	1633855	5258	5323	86.364	65	No	No
	86	scf7180000020281	1648948	1649077	4275	4395	74.242	129	No	No
	87	scf7180000020279	1654333	1653932	8390	8794	75.772	401	No	No
	88	scf7180000020279	1655634	1654398	848	2192	68.107	1236	No	No
	89	scf7180000020254	1845369	1845194	8064	8253	69.744	175	No	No
	90	scf7180000023898	1928568	1928363	2810	3018	80.476	205	No	No
	91	scf7180000020502	1992148	1992046	14800	14903	87.5	102	No	No
	92	scf7180000020251	2006840	2006599	13652	13905	72.047	241	No	No
	93	scf7180000020254	2065180	2065001	13860	14036	77.778	179	No	No
	94	scf7180000020251	2082415	2082048	3469	3887	72.076	367	No	No
	95	scf7180000020251	2108401	2108540	15752	15891	86.429	139	No	No
	96	scf7180000020315	2155278	2154169	5274	6389	81.739	1109	No	No
	97	scf7180000020315	2156022	2155271	4332	5089	81.021	751	No	No
	98	scf7180000020315	2156333	2156048	4111	4398	84.247	285	No	No
	99	scf7180000020315	2157356	2156358	2282	3296	84.396	998	No	No
	100	scf7180000020279	2223234	2223498	2137	2409	67.931	264	No	No
	101	scf7180000020315	2234807	2234621	10973	11153	68.984	186	No	No
	102	scf7180000020296	2313923	2314101	8922	9103	89.011	178	No	No
	103	scf7180000023665	2368090	2367371	1913	2641	65.462	719	No	No
	104	scf7180000020502	2369316	2369231	9688	9778	74.725	85	No	No
	105	scf7180000020260	2626729	2626494	2659	2888	68.826	235	No	No
	106	scf7180000023671	2777714	2777613	10228	10325	73.529	101	No	No
	107	scf7180000020260	2785120	2783556	8824	10418	80.112	1564	No	No
	108	scf7180000020260	2785570	2785124	7484	7926	79.065	446	No	No
	109	scf7180000020254	2859744	2859612	4364	4504	75.352	132	No	No
	110	scf7180000020333	2917974	2918137	1429	1574	73.939	163	No	No
	111	scf7180000020253	2934254	2934438	2783	2965	70	184	No	No
	112	scf7180000020258	2939483	2939869	11813	12207	67.901	386	No	No
	113	scf7180000023653	2947031	2947118	10478	10565	98.864	87	No	No
	114	scf7180000023666	2986838	2987016	5904	6082	80.769	178	No	No
	115	scf7180000023666	2987030	2988714	6569	8220	76.368	1684	No	No
	116	scf7180000020315	3019734	3020030	7581	7884	73.786	296	No	No
	117	scf7180000023798	3038834	3039008	2408	2582	84.571	174	No	No
	118	scf7180000020267	3086180	3086117	8503	8566	96.875	63	No	No
	119	scf7180000023832	3343261	3343054	5375	5581	92.308	207	No	No
	120	scf7180000023666	3356844	3355060	14726	16470	84.717	1784	No	Yes
	121	scf7180000023666	3357411	3356840	12912	13439	71.647	571	No	Yes
	122	scf7180000023666	3359027	3358104	12019	12917	83.351	923	No	Yes
	123	scf7180000023666	3363597	3360334	8196	11548	86.122	3263	No	Yes
	124	scf7180000023666	3366909	3364964	6205	8201	86.594	1945	No	Yes
	125	scf7180000020253	3504900	3504758	6436	6585	70.667	142	No	No
	126	scf7180000020251	3563154	3562825	7551	7886	78.107	329	No	No
	127	scf7180000020286	3592826	3591508	15590	16882	86.732	1318	No	No
	128	scf7180000023832	3636271	3637172	15933	16813	84.885	901	No	No
	129	scf7180000020413	3843276	3843055	11443	11659	85.268	221	No	Yes
	130	scf7180000020413	3845196	3844057	10271	11448	83.461	1139	No	Yes
	131	scf7180000020413	3845375	3845208	9901	10085	85.405	167	No	Yes
	132	scf7180000020413	3849453	3846660	6613	9454	84.699	2793	No	Yes
	133	scf7180000020413	3852227	3851830	5838	6272	77.045	397	No	Yes
	134	scf7180000020252	3861551	3861256	2116	2402	68.065	295	No	No
	135	scf7180000020277	3890382	3890508	5689	5813	70.769	126	No	No
	136	scf7180000023666	3927330	3927610	16497	16798	70.164	280	No	No
	137	scf7180000023798	4201705	4201829	6697	6821	73.282	124	No	No
	138	scf7180000023666	4218889	4218738	5643	5814	69.767	151	No	No
	139	scf7180000020252	4280975	4281166	4901	5092	90.104	191	No	No
	140	scf7180000020253	4318776	4318679	12403	12505	76.415	97	No	No
	141	scf7180000020287	4515896	4516229	8954	9291	88.166	333	No	No
	142	scf7180000020261	4914351	4914508	16125	16279	72.84	157	No	No
	143	scf7180000023665	4996340	4996698	1116	1450	67.493	358	No	No
	144	scf7180000023665	4996881	4997436	2060	2636	66.499	555	No	No
	145	scf7180000020253	5016095	5015939	15076	15236	70.175	156	No	No
	146	scf7180000020252	5047688	5047818	5505	5637	71.014	130	No	No
	147	scf7180000023665	5053482	5052824	2866	3526	65.173	658	No	No
	148	scf7180000020286	5251039	5251266	11626	11850	88.261	227	No	No
	149	scf7180000020251	5618389	5618644	2583	2837	84.825	255	No	No
	150	scf7180000023812	5795701	5796006	11363	11661	87.255	305	No	No
	151	scf7180000023812	5796068	5796158	11629	11714	82.418	90	No	No
	152	scf7180000020253	5902658	5902483	2389	2565	93.785	175	No	No
	153	scf7180000020253	6360250	6359943	6420	6730	87.179	307	No	No
	154	scf7180000023665	6961639	6961427	3622	3867	71.138	212	No	No
	155	scf7180000023665	7582838	7583079	2659	2898	68.482	241	No	No
	156	scf7180000023812	8791100	8790389	10825	11511	68.457	711	No	No
	157	scf7180000023812	8791263	8791131	10315	10447	75.94	132	No	No
	158	scf7180000023812	9889494	9889726	707	915	75.732	232	No	No
	159	scf7180000020251	1147097	1146584	15956	16520	82.074	513	Yes	No
	160	scf7180000020251	1145441	1145153	16515	16802	91.349	288	Yes	No
	161	scf7180000020252	1035755	1035812	16590	16647	89.655	57	Yes	No
	162	scf7180000020252	1319849	1319906	16590	16647	87.931	57	Yes	No
	163	scf7180000020253	269016	268435	15974	16541	84.202	581	Yes	No
	164	scf7180000020253	5191360	5192220	15956	16802	86.782	860	Yes	No
	165	scf7180000020253	145057	145899	15974	16802	86.449	842	Yes	No
	166	scf7180000020253	266908	266630	16524	16802	90.323	278	Yes	No
	167	scf7180000020257	569676	569733	16590	16647	84.483	57	Yes	No
	168	scf7180000020260	858679	858820	16661	16802	86.62	141	Yes	No
	169	scf7180000020263	435977	436240	15959	16225	88.476	263	Yes	No
	170	scf7180000020263	437589	438194	16222	16802	88.177	605	Yes	No
	171	scf7180000020263	731365	731498	16669	16802	89.552	133	Yes	No
	172	scf7180000020273	747816	748684	15956	16802	87.343	868	Yes	No
	173	scf7180000020277	3775175	3775693	7641	8216	80.243	518	Yes	No
	174	scf7180000020277	3802287	3803978	7641	9415	84.234	1691	Yes	No
	175	scf7180000020277	3778655	3779798	8271	9415	87.784	1143	Yes	No
	176	scf7180000020281	358949	359770	15956	16802	83.066	821	Yes	No
	177	scf7180000020285	553217	553358	16661	16802	88.732	141	Yes	No
	178	scf7180000020286	4826445	4826388	16590	16647	89.655	57	Yes	No
	179	scf7180000020286	49003	49059	16591	16647	87.719	56	Yes	No
	180	scf7180000020286	5229562	5228700	15959	16802	87.5	862	Yes	No
	181	scf7180000020286	827654	827795	16661	16802	88.028	141	Yes	No
	182	scf7180000020297	657819	657460	15959	16321	89.344	359	Yes	No
	183	scf7180000020297	656654	656173	16346	16802	86.1	481	Yes	No
	184	scf7180000020301	387493	387051	15959	16416	84.382	442	Yes	No
	185	scf7180000020301	419267	419709	15959	16416	84.382	442	Yes	No
	186	scf7180000020301	387042	386574	16325	16802	88.066	468	Yes	No
	187	scf7180000020301	419718	420186	16325	16802	88.066	468	Yes	No
	188	scf7180000020316	1810149	1810092	16590	16647	86.207	57	Yes	No
	189	scf7180000020327	54030	54087	16590	16647	87.931	57	Yes	No
	190	scf7180000020341	479821	479998	4104	4281	91.573	177	Yes	No
	191	scf7180000020341	971872	971815	16590	16647	87.931	57	Yes	No
	192	scf7180000020347	4165	3702	7641	8100	86.638	463	Yes	No
	193	scf7180000020347	684	2	8271	8953	86.842	682	Yes	No
	194	scf7180000020349	412853	411997	15956	16802	85.388	856	Yes	No
	195	scf7180000020353	729	873	16658	16802	87.586	144	Yes	No
	196	scf7180000020354	47796	46942	15956	16802	86.073	854	Yes	No
	197	scf7180000020355	118377	118434	16590	16647	89.655	57	Yes	No
	198	scf7180000020358	375821	376620	15956	16802	83.784	799	Yes	No
	199	scf7180000020359	13271	13412	16661	16802	87.324	141	Yes	No
	200	scf7180000020373	6955	6847	3517	3614	73.874	108	Yes	No
	201	scf7180000020379	413500	413642	16661	16802	87.413	142	Yes	No
	202	scf7180000020386	386138	385593	15956	16482	85.379	545	Yes	No
	203	scf7180000020386	384826	384507	16485	16802	91.563	319	Yes	No
	204	scf7180000020398	867739	867598	16661	16802	89.437	141	Yes	No
	205	scf7180000020401	661025	660571	3842	4281	85.714	454	Yes	No
	206	scf7180000020406	75720	75857	5696	5843	71.053	137	Yes	No
	207	scf7180000020406	5794	5931	5697	5843	70.861	137	Yes	No
	208	scf7180000020455	4014	5157	8271	9415	87.784	1143	Yes	No
	209	scf7180000020536	1737	1845	3517	3614	73.874	108	Yes	No
	210	scf7180000023666	3418471	3417991	15956	16443	86.032	480	Yes	No
	211	scf7180000023666	3411146	3410793	16434	16802	85.946	353	Yes	No
	212	scf7180000023668	1065622	1065679	16590	16647	87.931	57	Yes	No
	213	scf7180000023673	221715	221771	16590	16647	86.207	56	Yes	No
	214	scf7180000023798	3741757	3741619	16661	16799	87.77	138	Yes	No
	215	scf7180000023798	92287	92146	16661	16802	88.028	141	Yes	No
	216	scf7180000023832	3817540	3817398	16661	16802	86.014	142	Yes	No
	217	scf7180000023898	2079192	2079249	16590	16647	86.207	57	Yes	No
	218	scf7180000023898	5799	5658	16661	16802	87.324	141	Yes	No
	219	scf7180000023898	1321555	1321684	16673	16802	90	129	Yes	No
P. corneri	1	scaffold9	8790609	8791022	7043	7507	63.383	413	No	No
	2	scaffold103	336535	337188	5872	6592	64.295	653	No	No
	3	scaffold97	100353	100822	5797	6334	64.312	469	No	Yes
	4	scaffold2	2348	2011	103	483	64.767	337	No	No
	5	scaffold8	8011909	8011367	9760	10347	64.803	542	No	No
	6	scaffold98	244106	244550	2226	2728	65.286	444	No	Yes
	7	scaffold51	228544	227152	1838	3258	65.763	1392	No	No
	8	scaffold53	239157	238639	7648	8182	66.132	518	No	No
	9	scaffold98	245294	245568	3949	4221	66.549	274	No	Yes
	10	scaffold146	148205	148737	11014	11556	67.276	532	No	No
	11	scaffold53	238599	238402	8290	8480	67.961	197	No	No
	12	scaffold16	1284693	1284949	9157	9414	68.03	256	No	No
	13	scaffold8	8012482	8011915	6969	7552	68.227	567	No	No
	14	scaffold97	103087	103577	10341	10868	68.364	490	No	Yes
	15	scaffold23	5862973	5863442	2574	3072	68.482	469	No	No
	16	scaffold111	220555	219978	41	676	68.487	577	No	No
	17	scaffold111	219712	219251	2677	3106	68.553	461	No	No
	18	scaffold9	8791041	8791226	7592	7795	68.627	185	No	No
	19	scaffold13	455853	455282	3074	3696	68.79	571	No	No
	20	scaffold42	574444	574250	2917	3107	68.812	194	No	No
	21	scaffold126	145203	145048	4956	5121	68.862	155	No	No
	22	scaffold60	1080716	1080506	7335	7532	69.484	210	No	Yes
	23	scaffold133	49793	50141	8931	9309	69.62	348	No	No
	24	scaffold32	1362174	1362482	1	316	69.716	308	No	No
	25	scaffold60	1081515	1081020	849	1346	69.732	495	No	Yes
	26	scaffold53	239478	239194	7184	7501	69.811	284	No	No
	27	scaffold97	99725	99978	4116	4376	69.925	253	No	Yes
	28	scaffold103	39223	39360	4989	5141	70.13	137	No	No
	29	scaffold98	167354	167167	7793	7992	70.297	187	No	No
	30	scaffold18	2341029	2340890	12030	12164	70.345	139	No	No
	31	scaffold21	587058	587235	12443	12625	70.652	177	No	No
	32	scaffold144	129459	129333	3341	3470	70.677	126	No	No
	33	scaffold4	3814788	3815027	7650	7890	70.683	239	No	No
	34	scaffold15	4395105	4395900	6099	6904	70.793	795	No	No
	35	scaffold14	1930136	1929958	9260	9432	70.811	178	No	No
	36	scaffold60	1079357	1078811	8951	9498	70.833	546	No	Yes
	37	scaffold22	1807012	1807170	6548	6708	71.006	158	No	No
	38	scaffold97	101014	101323	6746	7080	71.014	309	No	Yes
	39	scaffold79	798283	798427	2828	2963	71.141	144	No	No
	40	scaffold83	469900	470040	4978	5122	71.141	140	No	No
	41	scaffold66	254374	254593	11009	11220	71.179	219	No	No
	42	scaffold32	94825	94307	2785	3319	71.199	518	No	No
	43	scaffold9	8791317	8791484	8012	8191	71.271	167	No	No
	44	scaffold148	108063	107928	2275	2401	71.429	135	No	No
	45	scaffold51	643700	643566	3331	3462	71.429	134	No	No
	46	scaffold13	1586866	1585608	10809	12174	71.627	1258	No	No
	47	scaffold19	4035524	4035657	2958	3092	71.631	133	No	No
	48	scaffold97	101787	102753	7802	8765	71.655	966	No	Yes
	49	scaffold60	1096486	1096229	12011	12287	71.685	257	No	No
	50	scaffold60	1080229	1080065	8095	8270	71.91	164	No	Yes
	51	scaffold95	390295	390513	7386	7588	71.946	218	No	No
	52	scaffold54	430885	430771	5009	5123	72.034	114	No	No
	53	scaffold23	4174427	4173969	2738	3215	72.107	458	No	No
	54	scaffold186	6449	6561	3630	3744	72.174	112	No	No
	55	scaffold53	284172	284417	7265	7549	72.222	245	No	Yes
	56	scaffold2	2109664	2110021	2068	2443	72.368	357	No	No
	57	scaffold70	1013975	1008444	1	5859	72.461	5531	No	No
	58	scaffold4	2004282	2003888	417	820	72.482	394	No	No
	59	scaffold139	20661	20754	2845	2945	72.816	93	No	No
	60	scaffold106	152632	152777	3316	3464	72.848	145	No	No
	61	scaffold97	102790	102976	8872	9082	72.986	186	No	Yes
	62	scaffold8	3427131	3427227	11935	12038	73.333	96	No	No
	63	scaffold83	308485	308678	4263	4465	73.399	193	No	No
	64	scaffold116	154722	154820	5171	5272	73.786	98	No	No
	65	scaffold108	137	669	3907	4445	73.897	532	No	No
	66	scaffold7	4197720	4197605	5023	5138	74.167	115	No	No
	67	scaffold27	1737159	1737064	11948	12032	74.227	95	No	No
	68	scaffold5	7447890	7448088	9736	9937	74.257	198	No	No
	69	scaffold29	1359686	1359045	15	663	74.543	641	No	No
	70	scaffold60	1080010	1079491	8257	8769	74.624	519	No	Yes
	71	scaffold11	447101	447191	5285	5371	74.737	90	No	No
	72	scaffold34	475374	475788	1056	1443	74.764	414	No	No
	73	scaffold60	1098313	1098150	10278	10443	74.85	163	No	No
	74	scaffold167	6311	2652	2277	5989	74.993	3659	No	No
	75	scaffold13	446562	446269	8883	9185	75	293	No	No
	76	scaffold51	78843	78931	11538	11632	75	88	No	No
	77	scaffold87	37578	38127	8452	9014	75.442	549	No	No
	78	scaffold24	310753	310658	11935	12035	75.728	95	No	No
	79	scaffold1	4038124	4038034	3634	3728	75.789	90	No	No
	80	scaffold13	1173203	1175006	4822	6753	75.885	1803	No	Yes
	81	scaffold98	243825	243951	1039	1171	75.94	126	No	Yes
	82	scaffold13	1481975	1480220	4822	6706	75.947	1755	No	Yes
	83	scaffold97	104484	104783	11938	12241	76.282	299	No	Yes
	84	scaffold47	2990444	2990349	5264	5354	76.289	95	No	No
	85	scaffold2	5502356	5502268	3658	3744	76.667	88	No	No
	86	scaffold97	101313	101823	7393	7913	76.762	510	No	Yes
	87	scaffold74	409970	410079	11399	11506	76.991	109	No	No
	88	scaffold3	5953525	5953448	11841	11923	77.381	77	No	No
	89	scaffold19	3857480	3856980	7437	7941	77.426	500	No	No
	90	scaffold17	2392891	2392970	10607	10684	77.5	79	No	No
	91	scaffold102	461986	461820	12315	12497	77.596	166	No	No
	92	scaffold28	1585419	1585333	364	446	77.778	86	No	No
	93	scaffold65	1164406	1164518	3640	3750	77.778	112	No	No
	94	scaffold13	447446	446565	5829	6748	78.017	881	No	No
	95	scaffold2	2109465	2109653	10724	10916	78.351	188	No	No
	96	scaffold82	60368	60217	5770	5922	78.431	151	No	No
	97	scaffold3	4383900	4383962	11964	12033	78.571	62	No	No
	98	scaffold167	7016	6825	780	974	79	191	No	No
	99	scaffold23	5867269	5867356	4319	4409	79.121	87	No	No
	100	scaffold167	7588	7035	10	562	79.144	553	No	No
	101	scaffold60	1080434	1080318	7720	7837	79.167	116	No	Yes
	102	scaffold103	337250	337322	12142	12215	79.221	72	No	No
	103	scaffold23	4173033	4172826	1489	1696	79.808	207	No	No
	104	scaffold2	1198	8	1125	2344	79.984	1190	No	No
	105	scaffold111	219893	219733	1491	1651	80.124	160	No	No
	106	scaffold97	38118	39447	2905	4263	80.712	1329	No	No
	107	scaffold17	1784528	1784659	8585	8713	81.818	131	No	No
	108	scaffold17	2392154	2392379	10150	10375	82.743	225	No	No
	109	scaffold167	6823	6308	1060	1575	82.819	515	No	No
	110	scaffold53	276080	277044	1085	2092	83.168	964	No	Yes
	111	scaffold53	279523	280596	3607	4710	83.514	1073	No	Yes
	112	scaffold86	226636	226696	5341	5400	83.607	60	No	No
	113	scaffold108	3682	3816	6733	6864	83.704	134	No	No
	114	scaffold166	72150	72066	7069	7154	83.721	84	No	No
	115	scaffold82	64427	64372	5060	5109	83.929	55	No	No
	116	scaffold13	1585378	1585298	9896	9977	84.146	80	No	No
	117	scaffold102	496300	499476	9614	12762	84.736	3176	No	No
	118	scaffold53	280613	280866	4865	5126	84.848	253	No	Yes
	119	scaffold98	244027	244093	1998	2064	85.075	66	No	Yes
	120	scaffold7	4080872	4080926	5074	5126	85.714	54	No	No
	121	scaffold53	282650	283749	6169	7267	85.97	1099	No	Yes
	122	scaffold28	465983	467185	6980	8180	86.184	1202	No	Yes
	123	scaffold53	277810	278112	3307	3609	87.213	302	No	Yes
	124	scaffold28	468830	468987	8577	8734	87.342	157	No	Yes
	125	scaffold33	3885011	3885083	5577	5649	87.671	72	No	No
	126	scaffold4	7637881	7638003	9677	9800	87.903	122	No	No
	127	scaffold13	1587057	1586976	12174	12258	88.235	81	No	No
	128	scaffold28	468999	470014	8831	9878	88.889	1015	No	Yes
	129	scaffold47	2232324	2232541	7	214	88.991	217	No	No
	130	scaffold84	15542	15407	5855	5990	89.706	135	No	No
	131	scaffold53	277039	277800	2278	3055	91.923	761	No	Yes
	132	scaffold35	2400914	2400774	9992	10132	92.908	140	No	No
	133	scaffold53	281722	282734	5116	6132	93.359	1012	No	Yes
	134	scaffold28	470713	475164	175	4671	95.452	4451	No	No
	135	scaffold97	39447	46865	5317	12768	96.036	7418	No	No
	136	scaffold133	2449	2820	945	1317	97.051	371	No	No
	137	scaffold102	502719	503159	889	1329	100	440	No	No
	138	scaffold13	1011615	1011466	862	1010	72	149	Yes	No
	139	scaffold13	1170597	1172405	658	2624	77.048	1808	Yes	Yes
	140	scaffold13	1172402	1173092	2907	3595	77.747	690	Yes	Yes
	141	scaffold13	1175002	1175254	8881	9145	75.94	252	Yes	Yes
	142	scaffold13	1473260	1472947	862	1195	70.833	313	Yes	No
	143	scaffold13	1480150	1479900	8881	9144	76.604	250	Yes	No
	144	scaffold13	1482773	1482078	2907	3604	76.871	695	Yes	Yes
	145	scaffold13	1484589	1482770	658	2624	77.806	1819	Yes	Yes
	146	scaffold13	1492196	1491886	862	1194	71.343	310	Yes	No
	147	scaffold13	1495747	1496430	11578	12242	76.006	683	Yes	No
	148	scaffold13	1506965	1507278	862	1195	71.131	313	Yes	No
	149	scaffold13	1513244	1512931	862	1195	71.131	313	Yes	No
	150	scaffold13	1585288	1583718	10600	12242	72.381	1570	Yes	No
	151	scaffold39	1049728	1049861	11966	12113	74.497	133	Yes	No
	152	scaffold39	1078346	1078459	12007	12113	74.576	113	Yes	No
C. fusciceps	1	scaffold20	997849	996669	14	1170	76.49	1180	No	No
	2	scaffold3	12334143	12334220	31	103	82.051	77	No	No
	3	scaffold28	113333	113022	63	383	76.453	311	No	No
	4	scaffold44	490123	490275	140	285	71.338	152	No	No
	5	scaffold138	14787	1	177	14963	100	14786	No	No
	6	scaffold30	746015	745852	185	363	70	163	No	No
	7	scaffold41	75157	75007	265	417	70.186	150	No	No
	8	scaffold1	16051039	16051192	269	417	82.468	153	No	No
	9	scaffold17	4763659	4764450	324	1109	68.822	791	No	No
	10	scaffold10	5328861	5328396	362	790	74.678	465	No	No
	11	scaffold49	526194	527187	441	1537	73.327	993	No	No
	12	scaffold48	8105	7794	711	1043	78.743	311	No	No
	13	scaffold33	1024856	1024774	737	815	75.904	82	No	No
	14	scaffold1	8771570	8771644	802	876	92	74	No	No
	15	scaffold28	112790	112406	868	1264	76.309	384	No	No
	16	scaffold9	7852388	7852748	986	1346	67.959	360	No	No
	17	scaffold9	7852368	7852702	1011	1366	68.194	334	No	No
	18	scaffold24	2591275	2591130	1117	1272	73.077	145	No	No
	19	scaffold8	8358835	8358551	1231	1517	68.092	284	No	No
	20	scaffold11	6489435	6489200	1264	1493	70.751	235	No	No
	21	scaffold20	2884733	2884895	1268	1425	69.277	162	No	No
	22	scaffold20	2787771	2787546	1311	1545	79.661	225	No	No
	23	scaffold24	2590446	2589951	1548	2087	68.649	495	No	No
	24	scaffold22	1314747	1315017	1706	2013	70.418	270	No	No
	25	scaffold38	731323	731580	1754	2004	77.308	257	No	No
	26	scaffold20	996091	995883	1838	2061	77.232	208	No	No
	27	scaffold1	5190880	5191136	1919	2160	76.744	256	No	No
	28	scaffold49	526971	527308	1981	2303	76.163	337	No	No
	29	scaffold1	6812112	6812385	2017	2315	68.285	273	No	No
	30	scaffold15	1945393	1945625	2100	2301	71.915	232	No	No
	31	scaffold22	1315007	1315533	2122	2611	74.122	526	No	No
	32	scaffold15	1945646	1945755	2416	2516	80.18	109	No	No
	33	scaffold20	815154	813474	2521	4202	96.314	1680	No	No
	34	scaffold15	1945705	1945960	2545	2795	73.462	255	No	No
	35	scaffold49	527292	528582	2576	3913	75.518	1290	No	No
	36	scaffold57	1419	6231	2646	7467	92.463	4812	No	No
	37	scaffold14	2424001	2423839	2784	2949	83.133	162	No	No
	38	scaffold24	1024773	1024216	2796	3374	79.862	557	No	No
	39	scaffold1	5191351	5191515	2966	3128	77.576	164	No	No
	40	scaffold36	1124793	1124695	3029	3124	75.758	98	No	No
	41	scaffold30	986056	985894	3067	3244	68.649	162	No	No
	42	scaffold40	446	517	3084	3155	77.778	71	No	No
	43	scaffold66	39128	38490	3387	4073	77.971	638	No	No
	44	scaffold13	1971439	1971382	3398	3455	87.931	57	No	No
	45	scaffold1	16050437	16051036	3524	4124	77.435	599	No	No
	46	scaffold29	384525	384450	3579	3653	77.922	75	No	No
	47	scaffold43	337835	337075	3648	4416	87.386	760	No	No
	48	scaffold9	7812161	7811968	3966	4163	77.387	193	No	No
	49	scaffold4	3566563	3567230	4004	4672	78.757	667	No	No
	50	scaffold40	1026	1254	4038	4245	74.236	228	No	No
	51	scaffold66	37363	36875	4087	4584	82.932	488	No	No
	52	scaffold50	324091	323969	4116	4245	74.046	122	No	No
	53	scaffold19	1479683	1479519	4157	4328	69.945	164	No	No
	54	scaffold10	5327409	5327264	4295	4433	72.109	145	No	Yes
	55	scaffold4	3570646	3571278	4576	5215	74.468	632	No	No
	56	scaffold66	34825	34448	4579	4975	77.945	377	No	No
	57	scaffold4	3567234	3567441	4591	4789	74.519	207	No	Yes
	58	scaffold16	5659620	5660367	4611	5423	67.483	747	No	No
	59	scaffold1	1460512	1460384	4830	4954	73.282	128	No	No
	60	scaffold1	18080201	18080145	5155	5212	82.759	56	No	No
	61	scaffold28	1057035	1057377	5157	5452	68.012	342	No	No
	62	scaffold61	320554	321466	5468	6437	80.864	912	No	No
	63	scaffold4	3567604	3567864	5541	5830	73.559	260	No	Yes
	64	scaffold49	460472	461076	5568	6188	89.694	604	No	No
	65	scaffold10	5326050	5325674	5691	6098	70.327	376	No	Yes
	66	scaffold15	2814671	2813199	5817	7269	73.272	1472	No	No
	67	scaffold15	2264967	2265411	5878	6416	64.717	444	No	Yes
	68	scaffold4	3567832	3568236	5978	6435	73.043	404	No	Yes
	69	scaffold10	5325144	5324891	6203	6419	71.654	253	No	Yes
	70	scaffold21	682043	682385	6210	6554	68.436	342	No	No
	71	scaffold68	17225	17508	6222	6508	81.882	283	No	No
	72	scaffold49	461022	462572	6225	7782	92.569	1550	No	No
	73	scaffold4	10085073	10085181	6256	6359	74.312	108	No	No
	74	scaffold4	4839172	4838832	6559	6924	78.533	340	No	No
	75	scaffold1	6811236	6811385	6589	6729	73.51	149	No	No
	76	scaffold4	3568274	3568638	6611	6960	81.644	364	No	Yes
	77	scaffold61	319077	320453	6643	8044	82.004	1376	No	No
	78	scaffold29	43375	43485	6706	6820	75	110	No	No
	79	scaffold16	3508417	3508528	6756	6858	74.107	111	No	Yes
	80	scaffold3	13560251	13560376	7465	7587	75.397	125	No	No
	81	scaffold48	849459	849331	7498	7616	70.543	128	No	No
	82	scaffold30	707299	708156	7582	8439	92.424	857	No	No
	83	scaffold9	1679432	1679496	7717	7780	80.303	64	No	No
	84	scaffold1	6811673	6812121	7877	8377	72.056	448	No	No
	85	scaffold28	483100	482869	8005	8252	84.274	231	No	No
	86	scaffold3	6054355	6054500	8052	8195	71.918	145	No	No
	87	scaffold15	2813214	2812859	8075	8418	81.513	355	No	No
	88	scaffold1	11815030	11815179	8087	8245	68.323	149	No	Yes
	89	scaffold28	1059000	1059860	8102	8995	69.29	860	No	No
	90	scaffold4	4838841	4838611	8372	8605	74.576	230	No	No
	91	scaffold44	876757	876601	8563	8711	72.671	156	No	No
	92	scaffold4	4860181	4860103	8644	8723	77.5	78	No	No
	93	scaffold30	710027	710602	8650	9246	89.298	575	No	No
	94	scaffold1	11815520	11815921	8743	9138	71.046	401	No	Yes
	95	scaffold18	1537849	1537518	8756	9086	68.421	331	No	No
	96	scaffold4	4858912	4858549	8879	9239	76.115	363	No	No
	97	scaffold19	1478964	1479268	8902	9218	67.544	304	No	No
	98	scaffold1	12647086	12646830	8907	9155	76.692	256	No	No
	99	scaffold22	1545187	1544798	8919	9336	65.714	389	No	No
	100	scaffold33	365475	364828	8982	9636	73.403	647	No	No
	101	scaffold3	8864668	8864436	9058	9284	80.687	232	No	No
	102	scaffold1	18078502	18078199	9064	9328	67.524	303	No	No
	103	scaffold30	713298	714805	9242	10746	87.335	1507	No	No
	104	scaffold68	5732	3869	9329	11175	90.203	1863	No	Yes
	105	scaffold10	5324529	5324336	9372	9536	68.557	193	No	Yes
	106	scaffold10	4453154	4453297	9476	9619	77.931	143	No	No
	107	scaffold1	12646708	12646595	9492	9603	81.579	113	No	No
	108	scaffold1	11816272	11816426	9586	9737	75.641	154	No	Yes
	109	scaffold1	8770991	8770075	9705	10655	76.434	916	No	No
	110	scaffold52	243861	244273	9756	10176	68.224	412	No	No
	111	scaffold22	2398611	2398551	9819	9878	81.967	60	No	No
	112	scaffold18	1537485	1537339	9839	9977	72.789	146	No	No
	113	scaffold10	4453549	4453607	9935	9993	83.051	58	No	No
	114	scaffold16	3508970	3509111	10035	10185	71.154	141	No	Yes
	115	scaffold33	364825	364747	10086	10162	83.544	78	No	No
	116	scaffold26	1994994	1994704	10171	10441	64.356	290	No	No
	117	scaffold15	2265773	2265875	10219	10316	77.67	102	No	Yes
	118	scaffold36	1140210	1140360	10570	10720	90.789	150	No	No
	119	scaffold24	3023691	3023808	10615	10732	85.593	117	No	No
	120	scaffold4	3569498	3570576	10974	11958	75.185	1078	No	Yes
	121	scaffold26	1994652	1994371	11020	11293	65.232	281	No	No
	122	scaffold1	11817151	11817260	11064	11175	75.221	109	No	Yes
	123	scaffold3	8864414	8864201	11138	11368	74.153	213	No	No
	124	scaffold25	874979	874850	11157	11277	75.385	129	No	No
	125	scaffold50	323140	322842	11193	11508	68.868	298	No	No
	126	scaffold68	3776	1704	11207	13251	93.08	2072	No	Yes
	127	scaffold11	5994493	5995044	11382	12021	68.341	551	No	No
	128	scaffold49	578938	578404	11405	12000	72.158	534	No	No
	129	scaffold4	11440837	11441052	11722	11938	68.696	215	No	No
	130	scaffold50	504208	504432	11753	11969	68.398	224	No	No
	131	scaffold50	96571	96725	12016	12174	70.625	154	No	No
	132	scaffold16	3509511	3509664	12258	12409	73.077	153	No	Yes
	133	scaffold4	3565590	3566458	12461	13295	70.796	868	No	No
	134	scaffold28	313047	313142	12957	13057	74.51	95	No	No
	135	scaffold18	1536630	1535684	13377	14401	72.934	946	No	No
	136	scaffold6	677280	678306	13532	14622	68.182	1026	No	No
	137	scaffold19	1478631	1478399	13573	13784	74.249	232	No	No
	138	scaffold25	3067246	3066875	13577	13946	66.076	371	No	No
	139	scaffold13	2384916	2385007	14018	14109	77.895	91	No	No
	140	scaffold1	3602362	3602464	14187	14290	74.766	102	No	No
	141	scaffold68	659	14	14205	14850	100	645	No	Yes
	142	scaffold14	152206	152436	14276	14496	68.776	230	No	No
	143	scaffold36	1140365	1140443	14867	14945	100	78	No	No
	144	scaffold26	3740	2947	9674	10414	80.353	793	Yes	No
	145	scaffold26	4666	4321	8871	9173	70.37	345	Yes	No
	146	scaffold26	6252	5299	13909	14907	82.987	953	Yes	No
	147	scaffold26	7973	6220	9674	11336	80.841	1753	Yes	No
	148	scaffold26	8903	8558	8871	9173	70.085	345	Yes	No
	149	scaffold96	10205	10465	8871	9102	71.053	260	Yes	No
	150	scaffold96	10513	11864	10022	11336	83.64	1351	Yes	No
	151	scaffold96	11832	12790	13909	14907	83.284	958	Yes	No
	152	scaffold96	13423	13683	8871	9102	71.053	260	Yes	No
	153	scaffold96	13731	15082	10022	11336	83.64	1351	Yes	No
	154	scaffold96	15050	16009	13909	14907	83.284	959	Yes	No
	155	scaffold96	16642	16902	8871	9102	71.053	260	Yes	No
	156	scaffold96	16950	18301	10022	11336	83.64	1351	Yes	No
	157	scaffold96	18269	19263	13909	14907	80.057	994	Yes	No
	158	scaffold96	19896	20156	8871	9102	71.053	260	Yes	No
	159	scaffold96	20204	21086	10022	10864	81.222	882	Yes	No
	160	scaffold96	21160	21639	10858	11336	87.603	479	Yes	No
	161	scaffold96	21607	22564	13909	14907	83.086	957	Yes	No
	162	scaffold96	23197	23457	8871	9102	71.053	260	Yes	No
	163	scaffold96	23505	24858	10022	11336	83.591	1353	Yes	No
	164	scaffold96	24826	25783	13909	14907	83.086	957	Yes	No
	165	scaffold96	26416	26676	8871	9102	70.677	260	Yes	No
	166	scaffold96	26724	28075	10022	11336	83.64	1351	Yes	No
	167	scaffold96	28043	28671	13909	14580	81.885	628	Yes	No
	168	scaffold96	30771	31147	1	378	95.238	376	Yes	No
	169	scaffold15	1672037	1672173	9851	9980	70.073	136	Yes	No
	170	scaffold15	2265536	2265672	9851	9980	70.073	136	Yes	Yes
	171	scaffold12	4451115	4450999	3785	3903	72.131	116	Yes	No
	172	scaffold12	4451225	4451103	3782	3903	71.774	122	Yes	No
	173	scaffold5	2181684	2181770	7780	7866	85.057	86	Yes	No
	174	scaffold1	5959650	5959565	7780	7865	81.395	85	Yes	No
	175	scaffold1	19101938	19101562	1	378	95.238	376	Yes	No
	176	scaffold1	19103390	19103045	8871	9173	70.085	345	Yes	No
	177	scaffold1	19104976	19104023	13909	14907	82.987	953	Yes	No
	178	scaffold1	19106698	19104944	9674	11336	80.795	1754	Yes	No
	179	scaffold1	19107627	19107282	8871	9173	70.085	345	Yes	No
	180	scaffold1	19109213	19108260	13909	14907	82.987	953	Yes	No
	181	scaffold1	19110935	19109181	9674	11336	80.795	1754	Yes	No
	182	scaffold1	19111861	19111516	8871	9173	70.085	345	Yes	No
	183	scaffold1	19113447	19112494	13909	14907	82.987	953	Yes	No
	184	scaffold1	19115169	19113415	9674	11336	80.795	1754	Yes	No
	185	scaffold1	19116095	19115750	8871	9173	70.085	345	Yes	No
	186	scaffold1	19117681	19116728	13909	14907	82.987	953	Yes	No
	187	scaffold1	19119403	19117649	9674	11336	80.795	1754	Yes	No
	188	scaffold1	19120329	19119984	8871	9173	70.085	345	Yes	No
	189	scaffold1	19121916	19120962	13909	14907	83.086	954	Yes	No
	190	scaffold1	19123637	19121884	9674	11336	80.841	1753	Yes	No
	191	scaffold1	19124569	19124224	8871	9173	70.37	345	Yes	No
	192	scaffold1	19126155	19125202	13909	14907	82.987	953	Yes	No
	193	scaffold1	19127474	19126123	10022	11336	83.714	1351	Yes	No
	194	scaffold1	19127782	19127522	8871	9102	71.053	260	Yes	No
	195	scaffold1	19131368	19130992	1	378	95.503	376	Yes	No
	196	scaffold1	19134475	19133522	13909	14907	82.987	953	Yes	No
	197	scaffold1	19135795	19134443	10022	11336	83.726	1352	Yes	No
	198	scaffold1	19136103	19135843	8871	9102	70.677	260	Yes	No
	199	scaffold1	19139690	19139314	1	378	95.503	376	Yes	No
	200	scaffold1	19142078	19141894	14724	14907	85.405	184	Yes	No
	201	scaffold1	19143407	19142645	13909	14727	81.763	762	Yes	No
	202	scaffold1	19143571	19143375	11136	11336	86.567	196	Yes	No
K. gibbosae	1	scaffold1	842304	842406	3525	3620	75.238	102	No	No
	2	scaffold1	2400031	2399426	9871	10470	66.506	605	No	No
	3	scaffold1	2400208	2400117	9614	9704	79.348	91	No	No
	4	scaffold1	2401439	2400964	2229	2699	74.104	475	No	No
	5	scaffold1	4517185	4517280	8248	8346	78	95	No	No
	6	scaffold1	5094903	5095011	3042	3149	85.321	108	No	No
	7	scaffold1	6349133	6349436	10052	10363	70.886	303	No	No
	8	scaffold1	20467039	20466979	3668	3724	86.885	60	No	No
	9	scaffold1	28925897	28925973	3952	4030	75.949	76	No	No
	10	scaffold1	30262715	30262635	3672	3754	77.381	80	No	No
	11	scaffold1	33483736	33483592	3588	3736	70.253	144	No	No
	12	scaffold1	33602475	33602638	10889	11053	88.554	163	No	No
	13	scaffold1	34365483	34365374	3691	3806	74.576	109	No	No
	14	scaffold1	34462487	34462418	3690	3760	79.452	69	No	No
	15	scaffold1	36430337	36430561	13006	13295	66.438	224	No	No
	16	scaffold1	36431282	36431730	3222	3690	78.858	448	No	No
	17	scaffold1	36432003	36431777	11872	12105	74.786	226	No	No
	18	scaffold1	36432299	36432044	11608	11864	68.519	255	No	No
	19	scaffold1	36451195	36450830	483	884	70.673	365	No	No
	20	scaffold1	36532929	36532984	3676	3731	87.5	55	No	No
	21	scaffold1	36533321	36533681	8097	8503	66.507	360	No	No
	22	scaffold1	36823418	36823497	3672	3745	83.951	79	No	No
	23	scaffold1	39327679	39327788	3311	3418	89.091	109	No	No
	24	scaffold1	40605674	40605816	5728	5864	73.973	142	No	No
	25	scaffold1	41168981	41168034	432	1350	85.417	947	No	No
	26	scaffold1	43980668	43980731	3686	3741	79.688	63	No	No
	27	scaffold1	47028739	47028600	3724	3865	71.233	139	No	No
	28	scaffold1	48663298	48663375	711	783	77.215	77	No	No
	29	scaffold1	48820084	48820015	3689	3757	78.873	69	No	No
	30	scaffold1	49337612	49337498	3515	3631	73.95	114	No	No
	31	scaffold1	49337499	49337596	3525	3621	75	97	No	No
	32	scaffold1	51684111	51683951	13122	13284	70.238	160	No	No
	33	scaffold1	53225019	53225275	12708	12966	91.892	256	No	No
	34	scaffold1	58808542	58808673	6849	6979	87.97	131	No	No
	35	scaffold1	64753521	64754038	2098	2626	86.617	517	No	No
	36	scaffold1	69877372	69877824	526	981	87.8	452	No	No
	37	scaffold10	797177	797077	3525	3620	73.786	100	No	No
	38	scaffold11	477263	477424	6622	6787	80.723	161	No	No
	39	scaffold11	477415	477589	6870	7051	78.689	174	No	No
	40	scaffold11	535689	535512	13023	13212	85.789	177	No	No
	41	scaffold11	3805338	3805272	11489	11555	81.159	66	No	No
	42	scaffold11	5363203	5363549	13254	13616	81.593	346	No	No
	43	scaffold11	6102937	6103251	12962	13343	67.102	314	No	No
	44	scaffold2	3048879	3048930	3702	3753	84.615	51	No	No
	45	scaffold2	3157297	3157371	3681	3758	83.544	74	No	No
	46	scaffold2	3792985	3793114	975	1111	71.329	129	No	No
	47	scaffold2	3818112	3818060	3689	3750	82.258	52	No	No
	48	scaffold2	7445070	7445123	3693	3749	89.474	53	No	No
	49	scaffold2	7649727	7649240	11112	11627	67.5	487	No	No
	50	scaffold2	21336487	21336438	3688	3737	92	49	No	No
	51	scaffold2	23651618	23651407	5852	6083	67.241	211	No	No
	52	scaffold2	27367432	27367497	3681	3750	85.714	65	No	No
	53	scaffold2	35123460	35123402	3700	3760	83.607	58	No	No
	54	scaffold2	35924692	35920331	11009	15410	91.271	4361	No	Yes
	55	scaffold2	35926662	35924686	8731	10730	92.469	1976	No	Yes
	56	scaffold2	35929197	35926545	6033	8687	87.801	2652	No	Yes
	57	scaffold2	35929216	35929055	9027	9181	70.122	161	No	No
	58	scaffold2	35929890	35929148	2	798	86.891	742	No	No
	59	scaffold2	36662380	36662303	8065	8141	80.769	77	No	Yes
	60	scaffold2	36663674	36663833	3	157	82.5	159	No	No
	61	scaffold20	27690	27791	15213	15316	97.115	101	No	Yes
	62	scaffold20	29101	27808	13757	15045	97.608	1293	No	Yes
	63	scaffold20	29530	29003	12880	13406	92.293	527	No	Yes
	64	scaffold3	3052632	3052510	15216	15360	84.138	122	No	No
	65	scaffold3	4794295	4794344	3694	3745	92.308	49	No	No
	66	scaffold3	7472962	7473431	6846	7358	72.34	469	No	Yes
	67	scaffold3	7473509	7473871	9657	10038	75.521	362	No	Yes
	68	scaffold3	7473869	7474278	10125	10575	71.744	409	No	Yes
	69	scaffold3	7474294	7475135	10900	11749	81.529	841	No	Yes
	70	scaffold3	10932397	10932319	3687	3753	78.481	78	No	No
	71	scaffold3	13359818	13360132	7746	8049	85.079	314	No	No
	72	scaffold3	13395849	13396061	10851	11062	93.427	212	No	No
	73	scaffold3	16054905	16054837	3684	3751	80.556	68	No	No
	74	scaffold3	17572143	17572067	3683	3748	80.519	76	No	No
	75	scaffold3	17781890	17781835	3691	3746	91.071	55	No	No
	76	scaffold3	18362157	18362217	11486	11542	82.258	60	No	No
	77	scaffold3	19750693	19750570	11954	12082	71.97	123	No	No
	78	scaffold3	20112005	20112071	3681	3754	83.784	66	No	No
	79	scaffold3	20599276	20599161	10916	11028	73.276	115	No	No
	80	scaffold3	21087170	21087596	9912	10334	97.19	426	No	No
	81	scaffold3	21392071	21389673	8362	10757	97.46	2398	No	No
	82	scaffold3	22581539	22582031	10805	11308	83.858	492	No	No
	83	scaffold3	22584279	22584501	12861	13084	86.161	222	No	No
	84	scaffold3	22910782	22911000	15208	15424	78.539	218	No	No
	85	scaffold3	23795958	23796028	3674	3746	80.822	70	No	No
	86	scaffold3	24283774	24283641	11805	11941	75.182	133	No	No
	87	scaffold3	24284399	24284047	14792	15148	75.616	352	No	No
	88	scaffold3	24285164	24285293	34	162	86.154	129	No	No
	89	scaffold3	24285347	24285440	6877	6970	81.915	93	No	No
	90	scaffold3	24286108	24285450	508	1189	74.493	658	No	No
	91	scaffold3	24286327	24286822	12603	13099	72.59	495	No	No
	92	scaffold4	5086127	5086083	3699	3749	88.235	44	No	No
	93	scaffold4	6766230	6766125	919	1017	75.472	105	No	No
	94	scaffold4	8808008	8808075	3682	3749	82.609	67	No	No
	95	scaffold4	13883313	13883393	4277	4360	75	80	No	No
	96	scaffold4	14108526	14108318	7842	8042	68.545	208	No	No
	97	scaffold4	14467371	14467428	3690	3749	86.667	57	No	No
	98	scaffold5	4161943	4161679	8944	9209	92.222	264	No	No
	99	scaffold5	5684940	5685007	5241	5308	86.957	67	No	No
	100	scaffold5	5685003	5685188	5519	5704	78.836	185	No	No
	101	scaffold5	10886673	10886741	3684	3752	90	68	No	No
	102	scaffold5	12321832	12321624	15213	15440	77.119	208	No	No
	103	scaffold5	13926787	13926546	15135	15382	94.758	241	No	No
	104	scaffold5	13926616	13926737	15185	15306	72.8	121	No	No
	105	scaffold5	13930803	13927578	11822	15139	96.059	3225	No	No
	106	scaffold5	15431617	15431759	13703	13850	70.779	142	No	No
	107	scaffold5	15560665	15560718	3687	3740	92.593	53	No	No
	108	scaffold5	19312537	19312668	2277	2418	70.629	131	No	No
	109	scaffold5	19314591	19315079	9747	10279	69.358	488	No	No
	110	scaffold5	19999106	19999211	3673	3769	74.528	105	No	No
	111	scaffold5	20594657	20594803	5850	6001	69.032	146	No	No
	112	scaffold5	21075770	21076275	3720	4284	74.826	505	No	Yes
	113	scaffold5	21076308	21076391	5273	5353	87.059	83	No	Yes
	114	scaffold5	21076366	21076844	5409	5895	78.715	478	No	Yes
	115	scaffold5	21561623	21561098	10016	10554	77.206	525	No	Yes
	116	scaffold5	21561716	21561619	9858	9955	78.571	97	No	Yes
	117	scaffold5	21562703	21562529	9193	9364	77.273	174	No	Yes
	118	scaffold6	13059	12548	11760	12267	78.491	511	No	No
	119	scaffold6	13403	13502	12417	12518	80.392	99	No	No
	120	scaffold6	1043833	1043932	10459	10560	94.118	99	No	No
	121	scaffold6	2410167	2409920	4207	4451	89.516	247	No	No
	122	scaffold6	3296296	3296238	3687	3753	79.104	58	No	No
	123	scaffold6	4070346	4070505	5714	5868	72.727	159	No	No
	124	scaffold6	6625942	6625859	3530	3613	77.011	83	No	No
	125	scaffold6	6881886	6882306	10513	10932	90.632	420	No	No
	126	scaffold6	13394462	13394347	4770	4883	73.729	115	No	No
	127	scaffold7	5847172	5847243	3681	3755	81.579	71	No	No
	128	scaffold7	9078117	9078181	3687	3744	81.538	64	No	No
	129	scaffold7	9939990	9939935	3688	3757	75.714	55	No	No
	130	scaffold8	402395	402453	3672	3731	86.885	58	No	No
	131	scaffold8	402369	402458	3675	3754	76.667	89	No	No
	132	scaffold8	1272119	1272010	13552	13658	73.451	109	No	No
	133	scaffold8	5106767	5106690	3672	3750	83.75	77	No	No
	134	scaffold1	36432395	36432456	4828	4891	79.688	61	Yes	No
	135	scaffold1	39327878	39328139	3432	3687	87.786	261	Yes	No
	136	scaffold1	39328126	39329615	4246	5748	87.231	1489	Yes	No
	137	scaffold1	41166678	41165206	4246	5748	90.975	1472	Yes	No
	138	scaffold1	41168194	41166665	2181	3687	88.658	1529	Yes	No
	139	scaffold2	36661413	36661774	12962	13389	67.133	361	Yes	No
	140	scaffold2	36662295	36662103	12574	12770	80.203	192	Yes	Yes
	141	scaffold2	36662379	36662852	3213	3702	76.2	473	Yes	Yes
	142	scaffold2	36663263	36663408	4828	4975	70.667	145	Yes	No
	143	scaffold3	24281014	24281341	12962	13360	65.757	327	Yes	No
	144	scaffold3	24281877	24281727	12574	12727	85.065	150	Yes	No
	145	scaffold3	24281956	24282429	3213	3702	79.192	473	Yes	No
	146	scaffold20	3695	1	391	4132	93.959	3694	Yes	No
	147	scaffold20	10654	4365	4799	11120	99.288	6289	Yes	No
	148	scaffold20	14950	10659	391	4697	96.412	4291	Yes	No
	149	scaffold20	21893	15620	4799	11120	97.123	6273	Yes	Yes
	150	scaffold20	26214	21898	391	4697	96.185	4316	Yes	Yes
	151	scaffold20	27615	27227	1	391	96.931	388	Yes	Yes
	152	scaffold4	21919537	21919688	12962	13113	76.974	151	Yes	No
	153	scaffold5	13931893	13931633	1	265	95.849	260	Yes	No
	154	scaffold6	4115	4429	12962	13344	67.01	314	Yes	No
Sycobia sp.2	1	scaffold102	1503794	1503858	1	66	90.909	64	No	Yes
	2	scaffold108	364775	364842	1	69	91.304	67	No	No
	3	scaffold100	1917876	1917795	1	84	91.667	81	No	No
	4	scaffold118	1539322	1539404	1	95	74.737	82	No	Yes
	5	scaffold288	338789	338615	1	176	89.326	174	No	No
	6	scaffold52	993340	993523	1	186	90.374	183	No	No
	7	scaffold245	388786	388530	1	243	82.51	256	No	No
	8	scaffold48	1947707	1947425	1	266	69.966	282	No	No
	9	scaffold76	227568	228035	1	467	87.131	467	No	Yes
	10	scaffold81	1829987	1830147	307	479	70.056	160	No	No
	11	scaffold97	1529469	1529612	372	515	72.297	143	No	No
	12	scaffold102	1503905	1504348	49	540	84.879	443	No	Yes
	13	scaffold16	932882	933092	370	588	74.661	210	No	No
	14	scaffold166	98914	99204	355	652	73.754	290	No	No
	15	scaffold118	1539361	1539997	106	740	81.692	636	No	Yes
	16	scaffold100	510336	509499	1	841	95.018	837	No	No
	17	scaffold135	1321096	1321365	600	867	76.838	269	No	No
	18	scaffold119	38222	37310	143	1049	81.808	912	No	No
	19	scaffold76	230933	231437	573	1082	88.845	504	No	Yes
	20	scaffold55	414309	414199	976	1090	73.504	110	No	No
	21	scaffold205	373754	373637	973	1094	75.781	117	No	No
	22	scaffold15	4643122	4643217	999	1096	74.747	95	No	No
	23	scaffold26	1709318	1709468	944	1099	72.05	150	No	No
	24	scaffold1	11156708	11156833	980	1113	75.182	125	No	No
	25	scaffold68	2569899	2570035	995	1138	69.388	136	No	No
	26	scaffold108	372541	373662	120	1238	83.84	1121	No	No
	27	scaffold64	154	273	1129	1248	91.803	119	No	No
	28	scaffold149	1244973	1246234	1	1258	95.975	1261	No	No
	29	scaffold86	1670195	1669025	189	1349	84.102	1170	No	No
	30	scaffold41	2836295	2836722	926	1359	78.507	427	No	No
	31	scaffold52	993543	994526	427	1404	89.728	983	No	No
	32	scaffold255	106355	104924	1	1405	85.499	1431	No	No
	33	scaffold118	1544047	1544634	866	1466	84.959	587	No	Yes
	34	scaffold435	6071	4551	1	1481	88.307	1520	No	No
	35	scaffold76	232313	232802	1066	1554	88.462	489	No	Yes
	36	scaffold68	2569494	2570173	941	1622	82.395	679	No	No
	37	scaffold279	276127	277027	682	1646	79.36	900	No	No
	38	scaffold441	12005	11702	1355	1660	68	303	No	No
	39	scaffold203	827536	827900	1383	1741	74.462	364	No	No
	40	scaffold158	1050341	1049955	1453	1835	79.545	386	No	No
	41	scaffold12	5712344	5712461	1722	1855	72.059	117	No	No
	42	scaffold17	2644174	2643949	1659	1885	74.138	225	No	No
	43	scaffold86	1593382	1595169	1	1909	85	1787	No	No
	44	scaffold444	22002	23157	852	2005	94.478	1155	No	No
	45	scaffold64	19598	18834	1404	2167	91.805	764	No	No
	46	scaffold119	1573444	1572825	1568	2187	87.762	619	No	Yes
	47	scaffold19	4068172	4067776	1795	2195	72.857	396	No	No
	48	scaffold189	1004950	1004593	1901	2234	73.352	357	No	No
	49	scaffold48	1947640	1946318	918	2243	83.11	1322	No	No
	50	scaffold18	4321677	4321631	2280	2329	86	46	No	No
	51	scaffold120	1550045	1549954	2289	2379	76.842	91	No	No
	52	scaffold124	1109867	1110132	2120	2383	91.76	265	No	No
[truncated: 1,372 more rows]

## Sheet: Sheet2
			position on scaffolds		position on mtDNA
species	Numts (progressive number）	scaffolds	start	end	Start	End	Identity(numt vs mtDNA)	“duplicate type” numts or not	“complex numts”or not	“complex numts”or not
